# Supplementary material for: Emergency department routine data and the diagnosis of acute ischemic heart disease in patients with atypical chest pain
Source: PLoS One. 2020 Nov 5;15(11):e0241920. doi: 10.1371/journal.pone.0241920 (PMC7644067; doi:10.1371/journal.pone.0241920)
Supplement: S1 Data — (ZIP) [file pone.0241920.s004.zip]

Archive with 2 entries (2 files):
- test.csv
- train.csv
