# Supplementary material for: Emergency department routine data and the diagnosis of acute ischemic heart disease in patients with atypical chest pain
Source: PLoS One. 2020 Nov 5;15(11):e0241920. doi: 10.1371/journal.pone.0241920 (PMC7644067; doi:10.1371/journal.pone.0241920)
Supplement: S1 Data — (ZIP) [file pone.0241920.s004.zip › test.csv]

	age	sex	ems	sbp	dbp	pr	rr	bt	wbc	hb	plt	sodium	potassium	cl	co2	bun	cr	glu	ca	prot	alb	bili	alp	got	gpt	outcome
1	57	0	0	124	67	44	16	36.3	12.27	13.6	235	135	5.7	105	27.9	19	1.5	154	1.15	6.8	4	0.3	39	44	38	0
2	79	0	0	189	86	87	18	36.3	4.04	11.7	154	142	4.2	108	24	15	0.49	108	8.5	6	3.9	0.4	54	23	15	0
3	84	0	1	92	61	99	18	36.2	9.95	12.6	224	140	3.6	102	25	8	0.6	163	9	5.7	3.7	0.5	49	42	39	0
4	76	0	0	132	71	77	18	36.2	4.15	12.1	263	141	4.2	106	25	15	1.09	128	8.8	6.7	3.9	0.4	66	22	13	0
5	76	0	0	177	77	70	16	36.3	3.98	10.9	198	143	3.8	105	24	14	0.83	118	8.3	6.2	3.6	0.5	68	18	11	0
6	83	0	0	142	77	57	20	36.6	5.34	10.9	157	142	4.3	105	28	13	0.96	106	8.7	5.7	3.5	0.5	32	19	17	0
7	83	0	1	155	113	122	20	36.9	6.5	13.5	179	131	3.9	94	24	9	0.8	108	9.5	6.4	4.3	0.8	41	18	12	0
8	76	0	1	153	98	132	20	36	7.41	9.9	127	138	5	111	17.1	55	1.72	118	1.13	6.2	3.8	1.3	91	90	139.98	0
9	76	0	0	135	75	83	18	36.5	5.27	12.1	98	137	5.5	111	24	64	2.56	122	9.2	6.7	4	0.5	91	31	24	0
10	61	0	0	153	88	78	20	36.5	8.9	12.4	316	137	4.3	99	24	10	1.01	106	9.4	7.5	4.3	0.5	72	22	16	0
11	61	0	0	116	77	62	16	36.2	7.75	12.5	362	141	4.2	102	24	9	0.92	104	9.4	7.2	4	1	74	25	23	0
12	79	1	0	154	75	72	18	36.2	3.96	12.4	120	137	4.6	103	24	17	0.99	111	9.3	7.2	4.3	0.4	60	30	26	0
13	90	1	1	122	73	83	18	36.1	8.47	9.7	156	139	5.7	102	24	40	1.59	202	8.7	6	3	0.7	106	144	54	1
14	84	1	0	181	85	79	20	36.1	7.9	13.1	215	140	4	106	26	20	1.05	114	9	6.8	3.9	1	43	24	18	0
15	86	1	1	150	70	80	16	36.6	10.14	10.9	138	138	4	102	22	23	1.22	279	8.5	6.6	3.8	0.4	88	18	16	1
16	93	0	0	230	92	99	20	36.5	7.09	13.4	225	140	4.2	104	24	15	0.88	115	9.2	7.2	4.2	0.6	64	22	20	0
17	79	0	1	145	79	74	18	37	5.4	13.4	184	142	4.5	104	24	11	0.68	282	9.3	6.4	4	1	68	17	15	0
18	80	1	0	169	78	80	18	36.5	6.23	12.1	166	139	3.7	104	23	15	1	159	8.4	6.4	3.8	0.8	53	18	13	0
19	64	0	0	167	79	88	18	36.5	5.1	12.1	182	143	4.3	107	26	15	0.69	110	9.1	6.7	4.3	0.5	54	18	13	0
20	71	1	0	159	71	66	18	36.6	5.8	11.6	178	143	5.4	111	24	41	1.69	103	9.8	6.3	3.6	0.7	63	24	17	0
21	84	1	0	157	70	59	18	36.5	9.85	13.5	158	136	4.6	102	22	23	0.88	185	8.6	7.4	4.2	0.8	32	21	22	0
22	79	1	0	158	78	89	24	36.4	13.41	12	123	139	4.2	110	24	48	1.38	109	8.4	5.9	3.5	0.8	58	15	12	0
23	80	1	0	155	82	68	18	36.5	2.9432	9.7	125	140	4.2	103	24	14	1.06	100	8.1	5.9	3.4	0.4	97	35	61	0
24	65	0	0	152	90	85	16	36.5	8.59	12.5	259	143	4.2	106	24	11	0.88	122	9.6	7.5	4.1	0.5	69	19	14	0
25	58	1	0	137	81	58	16	36.5	3.51	13.5	149	142	4	104	28	12	0.87	102	8.7	5.7	3.7	0.6	39	19	22	0
26	85	1	0	149	80	83	20	36.3	4.68	11.3	136	140	3.6	107	23	15	0.85	184	8.6	6.4	3.3	0.7	184.34	29	24	0
27	83	0	1	161	81	62	20	36.6	8.77	9.8	300	132	4.8	98	24	11	0.53	211	8.5	6.2	3.4	0.8	184.34	19	12	0
28	56	1	0	193	105	87	16	36.5	9.33	9.7	335	132	5.1	100	24	21	1.4	357.06	8	5.7	3	0.2	70	12	10	0
29	48	1	0	161	102	78	18	36.5	12.95	15.7	248	141	4.2	104	28	14	0.93	90	9.3	6.6	4.3	1	53	22	24	0
30	80	1	1	221	94	45	19	36	9.79	14.6	198	142	3.4	107	24	14	1.14	141	9.1	6.8	4.3	1	104	23	27	0
31	69	1	0	144	96	62	20	36.6	5.21	14.1	190	142	4.6	107	24	13	0.75	109	8.8	6.3	4	0.5	63	26	23	0
32	74	0	0	195	91	109	16	36.5	5.09	10.9	315	139	4.6	101	24	26	1.31	154	9.6	7.3	4	0.3	79	19	14	1
33	51	1	0	154	90	85	18	36.6	11.28	15.1	303	141	4.6	106	24	18	0.97	92	9.5	6.7	4.1	0.4	61	11	30	0
34	70	1	1	164	87	78	16	36.3	6.72	15.5	172	141	3.6	107	24	15	0.87	105	9	7.1	4.1	0.6	56	20	23	1
35	94	1	0	103	69	83	24	36.5	5.11	7.5	64.32	134	5.3	102	31	41	1.08	183	1.86	5.7	3	0.2	66	172	139.98	0
36	60	0	0	117	90	79	16	36.4	6.91	13	337	143	4.6	105	24	17	0.77	90	9.2	6.3	3.6	0.5	101	19	13	0
37	74	0	1	212	100	61	18	35.8	7.62	12.8	254	136	3.3	102	23	27	0.6	162	8.9	7.3	4	0.8	80	28	28	0
38	73	0	1	122	71	77	18	36.4	6.08	12	258	142	3.6	108	23	16	0.67	106	8.9	6.6	4.2	0.6	70	23	20	0
39	62	0	0	158	80	91	16	36.2	9.52	13.6	235	144	3.9	105	31	16	0.78	114	9.2	6.5	3.8	0.5	79	18	21	0
40	49	0	1	178	89	86	16	36.3	7.01	11.7	203	141	4	108	24	15	0.78	108	8.9	7.1	4.1	0.4	50	19	12	0
41	61	0	0	141	83	69	18	36.3	7.84	15.1	286	140	4.5	105	24	14	0.79	87	9.1	7.4	4.1	0.5	79	20	20	0
42	57	1	0	155	95	63	18	36.6	7.7	14.6	253	139	4.2	103	24	16	0.91	98	9.1	7	4.2	0.5	70	18	16	0
43	79	0	1	151	96	144	24	36.4	8.95	12.7	266	135	4.4	99	24	20	0.74	328	8.5	6.8	4.2	0.6	98	23	23	0
44	65	0	0	133	72	95	18	36.5	7.09	13.4	225	141	3.6	107	24	12	0.66	139	8.6	6.6	3.7	0.4	56	12	11	0
45	78	0	0	180	86	65	18	36.7	7.24	12.5	176	141	3.7	108	24	17	0.76	186	9.2	6.9	4.3	0.5	87	25	19	0
46	69	1	1	108	68	87	16	36	2.9432	14.3	83	129	3.7	99	23.8	26	0.99	272	1.11	5.7	3.5	0.8	73	20	39	0
47	77	0	1	176	95	63	16	37.4	7.2	12.4	319	139	3.9	103	27	11	0.6	124	8.8	7.1	3.2	0.5	92	21	15	0
48	77	0	0	158	82	65	16	36.6	6.27	14.3	182	141	3.6	105	31	16	0.72	152	1.17	6.7	3.5	0.7	90	21	17	0
49	81	0	0	100	60	117	20	36.4	3.61	13.9	143	141	4.8	105	24	29	1.3	105	9.6	7.2	4.5	2.4	56	45	18	0
50	77	0	1	210	90	88	20	36.1	4.63	13.8	199	140	4.7	105	24	12	0.68	119	9.1	7.5	4.3	0.7	54	22	14	0
51	61	1	0	174	88	83	18	36.2	8.27	15.5	238	144	4.8	104	26	17	0.71	235	9.6	7	4.4	0.4	95	121	92	0
52	68	1	0	157	76	56	18	36.3	5.86	15.2	64.32	139	4.2	107	24	13	0.82	139	8.4	7.4	3.5	1.5	95	42	33	0
53	85	1	1	141	71	99	18	36.6	4.74	11.5	240	132	4.6	98	26	16	0.88	113	8.6	6.6	3.2	0.8	84	43	55	0
54	70	0	0	213	88	61	18	36.6	5.76	11	272	141	4.1	103	25	28	1.82	216	8.8	6.2	3.9	0.3	45	20	13	0
55	45	0	1	141	71	89	18	37.4	9.51	12.1	163	125	3.7	92	23	9	0.7	118	8.4	7.8	3.6	0.6	78	24	6	0
56	64	1	0	204	109	63	18	36.5	6.97	15	214	138	4.1	104	26	13	0.86	107	9.8	7.9	4.7	1.2	67	41	41	0
57	72	0	0	169	81	77	16	36.3	6.94	12.6	139	142	4.5	106	24	21	0.82	110	9.5	6.1	3.4	0.6	80	12	10	0
58	65	0	0	185	82	79	20	36.5	16.36	12.7	279	139	4.4	98	24	21	1.07	101	9.7	7.2	4.1	0.3	69	34	36	0
59	58	0	0	157	87	91	16	36.5	7.09	13.4	225	140	4.2	104	24	15	0.88	115	9.2	7.2	4.2	0.6	64	22	20	0
60	77	0	1	112	75	80	16	36.7	5.91	14.2	189	140	4.1	102	24	22	1.28	141	9.5	7.4	4.2	0.7	103	59	21	1
61	66	1	0	190	93	63	18	36.5	12.28	14.5	297	140	4	102	24	10	0.8	120	8.8	7.6	4.3	0.6	90	28	31	1
62	67	0	1	223	87	80	20	36.2	4.18	11.2	193	136	3.9	101	24	16	0.72	266	9.2	7.6	4.5	1.1	59	23	22	0
63	73	1	0	184	97	79	20	36.3	8.16	13.9	202	137	3.9	101	28.5	23	1.33	129	1.18	6.8	4.1	0.7	57	89	71	0
64	61	1	1	113	71	58	24	36.3	6.31	14.5	212	141	3.7	105	28	15	1.25	116	9.1	6.4	4	1.1	35	21	23	0
65	61	1	1	109	62	68	20	36.2	5.79	14	209	140	3.6	107	24	16	1.26	137	9	6.4	4.1	0.8	34	20	26	0
66	79	1	1	133	78	86	18	36.7	8.2	14.2	299	142	3.6	105	24	22	1.05	177	9.2	6.8	4.1	0.6	62	37	30	1
67	69	0	0	177	105	80	18	36.5	5.15	13	181	141	4.5	105	25	23	0.9	101	9.1	7.2	4.1	0.5	42	21	15	0
68	85	0	0	158	80	79	16	36.3	16.95	14.1	212	139	4.6	105	24	16	0.68	106	9.1	7.1	3.9	0.5	75	31	29	0
69	35	1	0	134	87	69	16	36.3	13.3	16.2	257	142	4.3	103	24	17	0.68	187	9.8	7.5	4.8	0.5	51	38	49	0
70	62	0	0	152	80	67	16	36.3	4.18	11.5	136	143	4	107	24	19	0.67	94	9.6	6.4	4.1	1.1	41	21	18	0
71	70	1	1	153	88	85	16	36.3	7	10.7	169	142	4.6	109	25	28	2.21	121	9.1	6.2	3.5	0.6	51	26	48	0
72	86	0	1	196	103	68	24	36.4	10.23	12.3	271	143	4.1	110	23	12	0.9	155	9.6	7.5	3.7	0.6	83	26	17	0
73	48	1	0	157	96	87	18	36.5	8.77	15.4	272	141	4.2	104	26	12	0.88	90	9.2	7	4.3	0.5	92	20	33	1
74	60	0	1	169	97	67	20	36.5	5.97	13.9	271	142	4.4	105	24	18	0.59	103	9.5	7.1	4	0.4	81	22	16	0
75	56	0	0	150	80	72	16	36.2	5.05	12.5	194	142	4.3	107	29	12	0.65	106	9.6	6.8	4.1	0.4	78	22	25	0
76	85	1	0	147	80	98	16	36.6	4.91	8.9	162	138	3.6	104	22	22	1.41	319	7.9	6.3	3.7	0.5	106	17	19	0
77	83	1	0	196	104	65	18	36.6	5.17	15.7	164	141	5.1	108	24	21	1.06	153	9.2	6.7	4.1	1	55	27	31	0
78	60	1	1	144	94	51	20	36.7	5.77	13.2	199	140	4	107	24	12	0.73	103	9.1	6	3.8	0.5	55	22	51	0
79	56	0	0	187	88	62	18	36.2	6.88	10.6	187	139	3.8	107	24	15	0.77	127	9	7.2	4.1	0.5	82	29	25	1
80	76	0	0	193	110	51	18	36.2	4.72	11.5	257	138	4.6	102	24	19	1.3	109	9.1	6.8	4	0.6	42	34	21	0
81	83	0	0	230	122	76	18	36	7.14	13.4	181	142	4.7	106	26	15	0.87	122	9.9	7.1	4.4	0.6	66	51	45	0
82	61	0	0	222	107	62	16	36.5	7.21	13.6	265	141	4	104	24	14	0.63	109	9.3	6.9	4.2	0.7	39	19	18	0
83	85	0	0	95	52	80	18	36.4	2.9432	7.5	64.32	137	4.9	111	16	22	1.6	109	8	6.1	3	0.7	65	29	10	0
84	58	0	0	118	69	62	16	36.3	7.16	13.1	281	141	3.8	105	23	26	0.75	138	9.3	6.6	4	0.3	79	21	26	0
85	82	0	0	158	70	63	16	36	6.01	12.6	115	141	3.8	108	24	19	0.69	108	8.4	6	3.6	0.7	57	23	21	0
86	85	1	0	144	80	44	22	36.2	8	15.1	233	133	5	101	23	23	1.05	106	8.9	6.7	3.8	1.1	71	18	12	0
87	76	1	1	182	95	52	24	36.9	9.79	13.6	272	141	4.3	108	20	15	1.11	109	9.3	6.4	3.5	0.6	77	25	25	0
88	65	0	0	161	72	75	18	36.3	5.12	12.8	209	142	4.5	106	24	16	0.64	98	8.6	6.2	3.7	0.3	41	19	15	0
89	78	0	0	128	80	88	18	36.4	8.36	15	154	137	4.2	103	22	20	0.93	121	8.7	6.6	4.1	1.2	74	42	57	0
90	86	0	0	148	69	93	20	36.4	11.14	10.2	230	133	4.7	105	24	15	0.88	115	9.2	6.6	3.6	0.4	38	21	18	0
91	86	0	0	181	76	86	19	37.1	8.1	10.2	216	133	4.6	101	24	16	1.24	126	9.6	6.6	3.8	0.4	36	19	15	1
92	80	1	0	164	111	104	20	36.5	10.37	17	257	140	4.1	101	24	17	0.82	144	9.4	7.6	4	0.8	86	21	19	0
93	80	0	0	135	75	83	16	36.3	6.65	10.8	195	134	4.3	101	24	21	0.74	119	8.7	6	3.4	0.6	73	19	23	0
94	69	0	0	139	73	54	18	36.2	6.12	12.1	201	144	4	109	25	13	0.57	99	9.1	6.5	4	0.5	87	28	28	0
95	83	0	0	156	90	80	18	36.4	4	12.4	76	141	4.5	103	24	12	0.79	109	9.5	7.6	3.7	0.9	184.34	39	12	0
96	67	0	1	160	75	77	18	37.7	8.38	11.5	147	125	4.5	91	24	10	0.67	124	8.5	6.8	3.9	1.5	62	31	23	0
97	72	1	0	202	81	71	16	36.3	3.12	10.6	90	144	4.5	107	26	19	1.06	105	8.7	6.7	4	2.4	103	15	9	0
98	72	1	0	119	79	77	22	36	9.41	13	284	125	4.1	89	24	8	0.74	140	8.1	5.8	3.3	0.9	76	19	10	0
99	72	1	0	135	80	90	18	36.4	7.35	11	428.68	131	4.5	94	24	8	0.64	105	8	5.7	3	0.4	101	42	29	0
100	82	0	0	118	80	67	18	36.5	7.59	12.5	250	141	4.7	104	30	18	0.7	95	9	6.8	3.7	0.5	41	32	20	0
101	63	1	0	92	53	79	20	36.3	8.22	15.2	221	142	3.3	105	24	24	1.21	143	9.1	7	4.2	0.9	46	24	20	0
102	72	1	1	143	81	83	18	36.5	4.88	15	229	143	4.5	106	24	12	0.88	77.47	9.8	7.2	4.2	0.8	120	31	50	0
103	66	1	0	183	92	63	16	36.3	7.9	15.3	223	139	3.7	105	27.7	15	1.01	108	1.2	7.1	4.4	0.9	44	24	34	0
104	67	0	0	185	79	94	18	36.2	6.65	9.3	213	142	5	108	24	41	0.95	119	8.4	6.5	3.3	0.3	88	110	68	0
105	60	1	0	164	84	79	16	36.3	4.99	13.3	206	139	4	106	22	11	0.84	110	9.2	6.9	4.4	0.9	59	13	11	0
106	74	1	1	104	56	57	16	36.5	5.56	10.9	142	139	3.8	106	24	17	1.51	170	8.2	6.3	3.6	0.4	73	22	20	1
107	70	1	0	158	84	69	18	36.4	4.57	13	146	142	4	108	24	15	0.93	158	8.6	6.1	3.8	0.5	44	34	22	0
108	69	0	0	110	72	112	18	36.2	10.07	13.5	330	142	4.2	105	24	19	0.79	133	9.5	7	4.5	0.4	50	22	20	0
109	81	1	1	159	67	79	16	36.3	9.45	13.1	149	140	4.8	105	24	30	1.05	137	8.4	6.4	3.8	0.6	77	28	28	0
110	64	1	1	109	73	142	20	36.2	5.75	13.7	268	140	4.6	106	28	20	0.86	105	9.2	6.7	3.8	0.6	32	37	43	0
111	70	1	0	211	105	99	30	36.5	6.74	14.6	176	137	3.6	106	24	21	1.1	179	9.1	7.7	4.5	1.3	63	25	20	0
112	70	0	0	172	81	69	16	36.5	4.65	12	218	141	3.5	103	28	10	0.7	122	8.4	6.6	3.7	0.9	32	22	17	0
113	77	1	0	137	73	70	18	36.5	4.19	14.4	123	137	4.6	101	28	14	0.86	117	8.9	6.5	3.8	1.1	61	23	16	0
114	83	0	0	162	84	83	16	36	6.16	10.9	361	138	3.7	98	28	12	1.74	147	9.5	6.9	4	0.4	35	35	16	0
115	83	0	0	196	89	69	16	36.5	6.17	11.2	252	133	4	97	25	16	1.27	86	9.3	7.1	4.4	0.6	33	30	14	0
116	77	1	0	148	81	105	20	36.5	9.14	16	166	131	3.8	106	17.7	18	1.05	117	1.08	6.9	3.9	1.1	79	42	31	0
117	65	0	0	161	103	97	18	36.1	11.14	12.8	209	142	4.3	104	24	18	0.92	159	9.1	7.5	4.2	0.5	41	25	11	1
118	74	1	0	143	82	79	16	36.6	8.77	14.1	204	142	3.7	105	24	17	0.86	105	9	7	4.1	0.5	58	33	43	1
119	73	0	1	146	67	67	18	36.2	3.83	11.6	182	135	4.1	99	25	12	0.49	163	8.3	6.3	3.8	0.5	74	17	16	0
120	74	1	0	140	80	72	18	36.5	7.38	14.9	280	141	4.4	107	24	14	0.99	122	8.9	6.8	4.1	0.4	83	27	45	1
121	63	0	1	157	94	102	24	37.3	6.74	12.7	271	139	4.1	103	29	12	0.76	108	9.4	6.9	4.4	0.7	79	19	11	0
122	66	0	1	166	76	70	18	36.1	10.43	10.7	373	142	3.5	102	26	15	0.81	111	9.4	7	4.2	1.6	45	38	14	0
123	55	0	0	153	97	50	18	36.4	8.83	12.8	221	142	4.8	105	24	14	0.66	92	10.4	7.6	4.2	0.7	60	15	7	0
124	92	1	1	161	87	101	16	36.2	9.93	10.4	223	141	3.8	106	24	17	0.95	144	9.4	6.2	3.8	0.7	41	64	22	1
125	66	1	1	137	89	70	18	36	9.08	14.8	172	138	4.3	107	23	12	1.04	100	8.8	7.7	4.2	1.1	79	25	35	0
126	74	0	0	181	98	73	20	36	4.47	13.3	202	143	4.2	110	23	12	0.88	90	9	6.3	3.9	0.9	85	30	45	0
127	74	0	0	139	85	74	22	36.7	5.95	13.5	245	142	4.1	109	24	16	1.01	116	8.9	6.7	4.1	1.1	81	19	18	0
128	74	0	0	153	81	61	16	36.3	5.89	13	177	142	4.6	108	25	16	0.9	119	9.3	7.1	3.8	0.9	78	39	38	0
129	80	0	0	220	99	80	18	36.2	9.1	12.8	197	142	4.8	106	25	11	0.68	145	9.6	7.5	4.4	0.6	45	14	13	0
130	86	0	1	120	69	67	16	36.5	7.17	13	153	139	4.2	104	24	17	1.15	157	8.7	6.9	3.8	1.2	45	23	14	0
131	63	1	0	111	68	86	16	36.3	8.65	12.6	240	139	4	105	24	19	1.01	115	8.6	6.5	3.9	0.6	58	22	19	0
132	81	0	0	191	88	82	16	36.6	5.67	12.2	123	136	4.8	104	23	31	1.26	334	8.6	6.4	3.7	0.3	68	20	21	0
133	64	0	0	159	89	78	18	36.5	7	12.6	232	142	3.3	105	21	10	0.62	101	8.9	6.8	4.1	0.6	77	19	12	0
134	62	0	0	146	94	85	16	36.5	6.53	12.9	240	142	5	106	24	21	1.13	97	9.4	7.6	4.4	0.4	51	27	25	0
135	76	1	1	148	77	66	20	36	4.89	13.9	281	137	3.6	102	28	19	0.98	162	8.9	6	3.8	0.6	63	24	18	0
136	63	0	0	136	81	92	20	36.9	9.47	11.5	375	140	4	104	24	18	0.69	102	8.8	6.6	3.5	0.4	48	17	16	0
137	83	1	1	124	69	91	18	36.8	6.06	9.3	170	138	5.1	105	31	20	1.22	126	8.1	5.7	3	0.3	61	21	26	0
138	73	1	1	146	76	103	22	36.4	9.22	10.3	215	138	4.4	104	20	19	0.61	212	8.1	5.8	3.4	0.7	79	36	17	1
139	74	1	0	154	74	52	18	36.2	4.66	14.3	138	144	4.6	107	24	19	0.97	115	9.1	6.1	3.8	1	57	32	40	0
140	74	1	1	108	69	92	18	36.2	6.07	13.4	122	140	4.2	105	24	31	1.51	127	8.6	6.8	3.9	0.4	75	19	15	0
141	82	1	1	107	65	65	20	36	13.39	14.9	217	138	4.5	106	22	22	1.04	132	8.7	7	4	0.5	56	26	20	0
142	81	0	0	198	91	59	20	36.4	7.64	13.5	213	142	4.7	106	24	41	0.68	146	9.1	6.8	4	0.5	48	20	14	0
143	72	1	0	161	87	77	16	36.5	4.86	12	232	137	4.7	99	24	11	0.85	143	9.2	6.7	3.8	0.7	101	24	20	0
144	82	0	1	191	87	64	16	36.5	3.54	11.3	136	142	4.4	108	24	22	0.71	100	10	6.7	4	0.6	56	23	23	0
145	82	0	0	215	102	65	17	36.3	3.53	11.6	135	141	4.3	107	24	16	0.69	95	9.1	6.9	4.1	0.7	61	20	11	0
146	65	1	0	203	96	67	16	36.5	5.72	13.2	242	138	4.2	104	24	10	0.78	343	8.7	7	4	0.6	37	24	30	0
147	57	1	0	183	84	71	20	36.2	5.73	13	233	142	4	106	26	12	0.82	126	9	6.7	4	0.6	71	22	16	0
148	77	0	1	140	91	83	24	36	8.33	10.7	243	135	4.5	100	24	14	0.97	160	10.4	7.2	4.3	0.4	78	22	19	0
149	77	0	1	150	67	79	16	36	6.31	9.6	280	136	4	103	24	10	0.78	126	9.5	7.2	4.3	0.4	88	25	22	0
150	81	0	1	191	80	79	16	36.7	8.1	8	172	139	4	105	23	50	3.7	190	9.1	7.7	3.3	0.6	100	25	20	1
151	58	0	1	180	105	81	20	36.6	7.59	13.9	249	140	4.1	106	24	22	0.9	87	9.7	7.7	4.5	0.5	62	22	27	0
152	60	1	0	129	83	60	18	36.5	6.98	13.2	212	140	4.5	105	26	14	0.77	87	8.7	6.7	4	0.5	42	23	15	0
153	69	0	0	175	82	83	18	36.2	8.99	13.1	277	140	4	101	26	19	0.79	159	9.2	7.5	4.5	0.7	68	28	26	0
154	58	0	0	169	100	103	16	36.5	2.9432	14.1	163	138	3.8	107	18	18	0.78	88	8.9	7.5	4.6	0.5	63	35	29	0
155	65	1	0	141	78	84	18	36.5	6.75	14.2	236	143	4.5	105	27	18	1.18	170	10	6.7	4.5	0.5	33	15	15	0
156	66	1	0	203	109	73	18	35.8	6.19	15	205	139	3.8	104	24	18	0.82	121	9.6	7.8	4.4	0.4	51	27	22	0
157	44	1	0	182	117	87	16	36.5	8.14	11.5	155	145	4	107	26	26	1.67	136	9.3	6.4	4.2	0.5	105	19	16	0
158	75	1	0	142	82	68	16	36.7	8.81	14.5	146	138	5.1	104	24	20	1.03	151	9	6.9	4.2	1	58	159	49	1
159	83	0	0	183	79	62	20	36	11.25	12.1	190	141	4.7	108	26	20	0.72	109	8.9	6.8	4	0.5	55	20	22	0
160	79	0	0	167	67	44	16	36	4.59	12.3	153	137	4.4	104	26	26	1	97	8.6	6	3.6	0.4	90	13	7	0
161	58	0	0	172	72	49	20	36.5	2.9432	9.9	87	137	3.6	103	24	13	0.57	98	8.2	6.8	3.7	1.3	89	40	19	0
162	58	0	0	134	60	59	16	36.3	3.21	10.1	100	138	3.9	102	24	9	0.57	87	8.6	7.6	4.3	1.3	98	39	15	0
163	49	1	0	179	122	86	16	36.3	7.8	13.1	257	140	4.2	103	24	11	1.09	168	9.1	6.8	4	0.4	76	39	47	0
164	60	1	0	194	91	74	18	36.2	5.7	10.1	316	144	4.3	106	29	19	1.49	176	8.5	5.7	3.2	0.3	56	14	10	0
165	84	1	1	198	71	61	16	36.7	7.82	15.3	162	136	3.8	103	27.3	10	0.76	140	1.11	6.7	4.1	1.2	53	17	13	0
166	68	1	0	127	92	142	16	36.4	5.39	12.9	222	144	4.9	111	19	20	1.12	104	8.6	6	3.8	0.7	46	29	28	1
167	74	0	0	144	68	70	16	36.3	12.27	13.4	180	138	4	105	24	18	0.58	93	8.4	6.7	4	1.6	53	29	27	0
168	69	0	1	133	80	66	20	36.4	6.45	12.1	218	143	5.1	106	24	18	0.78	137	9.5	6.6	4.1	0.4	77	23	23	1
169	81	0	1	117	56	66	22	35.9	5.56	11.7	137	144	3.8	107	25	15	0.74	136	9.1	6.3	3.9	0.7	46	21	11	0
170	73	1	0	129	77	61	20	36.3	7.56	14.2	183	138	5.2	103	24	24	0.99	183	9.2	6.3	4.1	0.7	43	30	37	1
171	65	0	1	152	84	85	16	36.7	5.8	10.5	142	134	3.7	104	26.6	14	3.42	109	1.26	5.9	3.5	0.3	93	24	21	0
172	62	0	1	180	106	101	16	36.5	14.25	14.1	272	142	4	104	29	12	0.75	116	9.5	7.4	4.3	1	129	74	85	0
173	53	1	1	188	106	64	30	36.5	8.65	16	266	139	3.5	101	22	15	0.86	142	9.6	7.9	4.5	0.9	73	24	25	0
174	61	1	0	135	81	62	16	36.3	5.86	13.7	179	133	3.9	97	27	12	1.15	130	9.9	7.5	4.1	0.7	80	15	15	0
175	74	1	1	145	82	85	18	36.2	4.54	13	170	137	4.2	103	24	19	1.05	129	8.9	6.9	4	1	43	24	22	0
176	64	0	0	182	85	82	18	36.3	4.92	14.8	212	141	4.2	108	21	12	0.67	99	9.1	7	4.1	0.6	76	15	11	0
177	82	1	0	120	65	49	18	36.4	5.19	12.9	181	138	4.1	103	28	11	0.99	98	8.7	5.8	3.6	0.7	69	24	30	0
178	70	0	0	134	72	65	16	36.5	3.48	10.6	205	142	3.3	106	26	15	0.81	151	9.2	7.2	4	0.4	87	21	18	0
179	78	0	0	155	83	72	16	36.6	7.09	13.4	225	140	4.2	104	24	15	0.88	115	9.2	7.2	4.2	0.6	64	22	20	1
180	56	1	0	148	85	95	18	36.6	9.91	7.5	428.68	141	3.7	107	24	9	0.62	85	8.3	5.8	3.2	0.3	46	13	8	0
181	71	0	1	125	79	59	18	36.6	6.37	11.3	223	135	4.3	97	24	16	0.92	120	9	6.7	3.8	0.2	79	27	24	0
182	68	0	1	219	123	75	20	36.7	6.41	12.1	268	142	4.2	102	28	14	0.69	137	9	6.3	4	1	63	24	54	0
183	66	0	0	174	88	84	18	36.5	3.27	12.2	278	141	3.9	107	25	16	0.57	107	8.6	6.6	4.1	0.4	57	16	28	0
184	48	1	0	139	93	92	18	35.532	4.28	16.2	200	137	3.8	103	26	13	0.76	176	8.6	6.7	4.2	0.7	63	28	39	0
185	82	0	0	224	91	70	18	37.2	4.9	9.6	407	138	4.6	99	24	9	1.07	127	8.9	6.2	3.5	0.6	55	19	10	0
186	60	0	1	142	88	105	20	36.8	5.81	12.4	288	138	4.5	104	24	11	0.67	103	8.5	6.2	3.7	0.3	62	20	15	0
187	54	0	0	143	70	70	20	36.1	7.29	13.1	185	142	4	105	25	13	0.53	91	8.4	6.9	4.1	1	59	21	13	0
188	58	0	0	184	94	78	16	36.5	9.41	13.2	294	140	4.4	105	24	14	0.57	117	9.3	7.1	4.1	0.7	115	50	30	1
189	58	0	0	168	80	59	18	36.4	8.05	13.4	252	138	4.5	105	24	15	0.71	95	8.6	6.6	3.9	0.6	89	22	19	0
190	62	1	0	146	92	98	18	36.4	7.27	13.4	334	138	4.1	103	24	12	0.94	107	9.1	6.6	4.1	0.7	42	21	22	0
191	70	1	0	172	78	93	18	36.6	9.17	12.7	274	136	5.1	98	27	23	0.9	200	8.8	6.5	3.5	0.8	68	57	32	0
192	62	1	0	152	80	89	18	36.6	9.43	11.5	206	140	4.3	105	23	17	1.3	199	9.1	6.9	4.1	0.3	52	15	11	0
193	62	1	0	171	89	83	16	36.5	6.73	11.6	216	138	4.5	104	24	15	1.25	188	8.8	6.7	4.1	0.5	49	15	10	0
194	63	1	1	146	97	60	16	36	4.32	13.5	158	143	4	110	22	24	0.9	114	8.9	6.4	4	0.6	61	20	17	0
195	63	1	1	134	75	73	18	36.6	4.43	13.3	153	141	4.1	108	24	21	0.79	109	8.8	6.8	4.2	0.6	62	24	19	0
196	48	0	0	162	69	76	18	36.2	13.78	12	218	139	4.5	105	23	20	1.13	282	8.7	6.1	3.4	0.5	72	15	10	1
197	59	0	0	188	90	79	16	36	7.11	12.7	203	142	3.8	108	24	15	0.76	118	9.8	6.8	4	0.9	67	18	17	0
198	59	1	0	177	87	69	18	36.4	4.66	13.8	232	142	4.1	103	24	17	0.82	116	9.2	6.7	3.9	0.4	57	24	27	0
199	61	0	0	171	103	96	16	36.8	5.07	13.4	204	143	3.2	104	28	12	0.6	130	8.7	6.2	3.8	1.1	43	29	10	1
200	75	0	1	159	81	88	16	37	5.14	13.3	233	135	4.3	96	24	15	0.75	179	9	7	4.3	0.4	68	16	17	0
201	74	0	0	199	98	77	18	36.5	7.87	13.4	293	144	3.8	104	28	13	0.69	95	9.2	6.8	3.9	0.4	68	26	27	0
202	54	0	1	154	104	79	24	35.9	12.04	14.6	261	137	3.3	103	25.6	23	0.63	156	1.13	8	4.7	0.6	86	27	23	0
203	74	0	0	155	79	88	18	36.5	6.42	14.3	243	135	3.3	104	27.5	17	0.69	105	1.12	7.1	3.8	0.6	44	21	15	0
204	77	1	0	216	98	71	20	36	6.81	14.2	145	135	5.7	100	23	22	1.28	357.06	8.7	6.8	4.2	0.5	137	128	56	0
205	46	1	0	177	95	73	20	35.8	12	14.3	227	135	3.8	99	24	10	0.86	116	8.9	7.6	4.5	1.8	46	23	18	0
206	70	0	0	152	75	64	18	36.2	5.44	13.9	275	144	4	108	26	16	0.84	141	9.2	7.2	4.4	0.6	56	16	18	0
207	69	1	1	117	71	61	18	36.1	15.08	13.5	232	140	3.7	105	24	53	1.88	77.47	8.4	6.2	3.6	2	52	89	51	1
208	77	1	1	159	68	95	18	36.4	6.16	11.9	93	141	3.7	108	24	16	1	301	8.7	6.9	3.8	0.8	77	34	44	0
209	76	1	0	163	84	80	16	36.5	3.26	10.1	169	141	3.7	108	27.7	15	1.13	105	8.4	6.3	3.7	0.3	72	22	21	0
210	69	1	0	138	80	76	18	36.2	6.14	13.2	175	144	4.3	105	29	12	0.93	106	9	6.8	4.3	0.6	92	34	21	1
211	69	1	0	183	89	48	24	36.6	10.94	11.6	106	125	4.8	89	23	26	1.34	303	7.9	6.2	3.6	0.5	92	53	80	0
212	83	1	0	139	73	64	16	36.3	6.88	10.2	109	139	4	98	24	45	1.63	187	9.5	7.4	4.1	0.8	44	24	13	0
213	72	0	1	118	59	59	18	35.9	11.74	12.2	222	141	3.9	104	24	18	0.72	260	8.7	6.8	3.8	0.7	51	30	22	1
214	73	1	0	165	83	75	16	36.5	5.79	14.8	249	140	4.8	104	20	18	0.96	108	8.9	7	4.2	0.7	57	38	34	0
215	70	0	0	149	88	77	22	36.3	3.71	13.6	306	137	4.1	105	24.3	27	5.91	153	1.14	6.7	3.7	0.4	32	23	12	0
216	90	1	0	184	103	82	16	36.3	6.53	13.9	182	139	4.1	102	24	26	1.28	135	9.3	7	4.5	0.7	47	15	8	0
217	69	1	1	92	52	81	20	36.5	9.75	11.2	362	135	4.9	98	24	22	1.13	243	9.4	7	3.9	0.4	97	33	57	0
218	62	0	1	123	73	83	16	37.1	2.9432	12.4	229	142	4.2	101	24	23	0.79	89	8.9	6.6	4.1	0.7	50	30	21	0
219	79	1	0	144	90	91	20	36.5	6.05	10.9	200	129	3.5	95	24	11	0.81	105	8.5	6.2	3.3	1.7	66	27	17	0
220	79	1	1	132	72	78	20	37.4	7.35	9.2	251	130	4.1	95	24	21	1.04	120	8	5.7	3	1.4	59	23	17	0
221	79	0	0	230	102	67	20	36.2	6.64	11.2	224	136	4.2	102	28	18	0.85	112	9.1	7.1	4	0.5	56	22	18	1
222	75	1	1	139	61	95	16	36.7	13.57	14.2	166	139	3.9	99	24	12	0.99	124	8.8	7	4.2	1	63	19	15	0
223	57	0	0	132	63	80	18	36.5	16.21	11.2	185	135	4.1	95	21	64	7.13	230	8	6.8	3.7	0.2	71	15	12	0
224	81	1	0	173	97	101	20	36.3	5.87	14.7	250	140	3.8	106	22	19	0.92	81	9.1	7	4.4	0.9	85	17	21	0
225	69	1	1	137	55	84	16	36.3	5.42	11.1	183	142	4.1	108	24	15	1.11	141	9.1	7	4.1	1.1	58	17	13	0
226	77	1	0	212	89	53	18	36.5	8.37	10.7	193	138	4.2	106	24	28	1.17	136	8.5	5.8	3.6	0.4	42	17	18	0
227	52	0	1	140	89	96	26	38	7.65	12.2	193	142	3.6	109	22	10	0.55	101	8.8	6.2	3.9	0.7	37	21	17	0
228	67	1	1	140	82	61	20	36.2	7.02	13.1	157	139	4	105	24	21	0.94	133	8.5	6.5	3.9	0.7	54	19	18	1
229	75	0	0	133	71	144	20	35.9	7.09	13.4	225	140	4.2	104	24	15	0.88	115	9.2	7.2	4.2	0.6	64	22	20	0
230	66	0	0	96	62	88	18	36.8	9.09	10.3	221	139	3.3	97	25	45	8.2321	134	9.3	6.6	3.9	0.4	119	25	31	1
231	42	1	0	176	100	90	16	36.5	7.52	15.8	220	139	3.5	106	22	9	0.8	93	9.2	6.9	4.3	0.6	54	14	14	0
232	58	0	0	179	85	66	18	36.2	6.35	13	267	141	4.5	103	27	16	0.54	98	9.7	7.6	4.4	0.6	58	22	14	0
233	70	1	1	103	58	65	18	36.7	9.59	12.5	339	141	4.6	99	24	22	1.23	77.47	9.1	6.8	4.2	0.5	127	61	61	0
234	91	1	1	103	52	75	18	36.5	4.2	10	99	142	4.3	107	24	23	1.35	108	8.2	5.9	3.3	1	59	22	21	0
235	70	0	0	182	84	68	18	36.9	4.64	12.1	193	145	4.2	111	23	8	0.66	101	10.2	6.8	4.2	0.9	76	31	23	0
236	77	0	1	178	73	60	19	36.2	5.9	11.6	172	143	4	108	24	22	0.71	127	9.5	6.8	3.9	0.5	52	35	37	0
237	82	0	0	158	72	71	16	36.5	3.46	13.8	150	140	4.1	104	28	13	0.65	108	8.6	6.5	3.8	0.9	47	25	24	0
238	71	1	0	147	82	78	18	36.4	5.05	13.6	157	141	3.9	105	24	9	0.63	102	9	6.7	4.2	1.1	54	38	64	0
239	58	0	0	206	99	84	18	36.3	6.25	14.1	157	141	4.2	105	24	17	0.96	124	8.9	6.8	4	0.5	92	27	25	0
240	50	1	0	201	112	88	16	36.5	5.97	14.8	223	140	4.4	102	26	18	0.93	94	8.8	6.9	4.2	0.7	52	24	14	0
241	50	1	0	178	103	105	20	36.5	9.23	16	280	138	3.6	104	29.9	15	0.97	128	1.12	8.2	4.9	0.4	72	29	12	0
242	32	0	0	148	73	65	20	36.5	6.28	12.9	340	140	4.2	104	24	15	0.88	115	9.2	7.2	4.2	0.6	64	22	20	0
243	80	0	1	163	95	92	16	36.3	4.88	11.7	217	143	4.6	104	24	16	0.9	110	9.3	6.8	3.6	0.8	95	18	11	0
244	58	0	0	167	84	69	18	35.7	7.42	11.7	241	141	4.4	106	24	18	0.59	118	9.1	6.1	3.5	0.3	75	29	30	0
245	80	1	0	125	67	65	18	36.6	7.94	12.9	182	142	4.4	108	24	16	1.08	122	8.8	7.1	3.9	1.4	103	172	131	0
246	63	0	0	201	119	79	18	36.5	8.3	14.4	265	145	4.8	105	24	12	0.72	98	9.7	7.8	4.7	0.9	54	23	10	0
247	69	1	0	129	65	85	18	36.3	3.72	12.6	147	138	3.5	104	30.5	17	0.93	109	1.1	6.6	4	0.6	60	27	23	0
248	62	0	1	175	80	78	20	36	9.95	13.5	183	139	3.7	104	21	19	0.97	151	8.9	6.2	3.8	1.3	46	26	35	0
249	70	0	1	142	55	82	16	36.1	8.85	12.5	204	145	4.4	105	24	24	0.63	101	9	6.6	4.1	0.7	47	14	15	0
250	78	0	0	136	67	64	24	36.6	6.62	9.9	262	143	3.9	102	25	22	1.07	104	8.2	6.6	3.9	0.9	41	32	19	0
251	57	0	0	147	74	88	18	36.2	6.34	13	286	139	3.9	102	24	11	0.55	165	9.2	6.5	4.2	0.5	62	14	20	1
252	74	1	0	141	78	83	16	36.3	4.87	13.2	154	142	4.5	105	24	10	0.78	154	8.5	6.4	3.7	0.9	42	17	16	1
253	58	0	0	191	81	59	18	36.2	6.93	13.1	238	144	4.1	104	24	13	0.7	114	9.6	7.1	4.3	0.4	72	17	18	0
254	81	1	0	135	66	46	18	36	5.7	12.9	64.32	136	4.5	105	24.1	64	1.95	111	1.06	6.6	4.1	2.3	163	32	26	0
255	65	1	1	116	70	67	18	36.6	3.96	11.9	201	144	4.3	99	31	32	6.3	218	9.2	6.7	3.7	0.4	51	11	12	0
256	65	1	0	176	95	108	20	36.7	15.43	12	288	136	4.3	98	31	50	1.91	130	9.2	7.3	4.1	0.4	74	14	7	0
257	77	0	1	189	85	67	18	36.3	12.47	12.6	171	139	3.8	100	23	16	0.76	118	8.8	7.7	3.7	0.6	72	21	26	0
258	69	1	1	124	82	71	18	36.7	7.38	9.5	141	139	5.4	102	20	64	8.2321	128	9.6	6.3	3.5	0.4	42	19	21	0
259	51	1	0	193	113	97	24	36.1	7.53	14.8	184	140	4.6	102	25	10	1.06	136	9.5	7.7	4.4	0.4	52	24	25	0
260	76	1	1	144	85	67	16	37.4	2.9432	9.9	126	136	4.4	100	24	22	0.88	102	8.4	6.6	3.5	1	62	16	14	0
261	66	1	0	132	77	73	16	36.6	6.34	14.7	182	142	4.4	104	24	12	0.92	87	8.9	6.8	4.3	0.6	46	21	23	0
262	93	1	0	230	107	73	18	36.4	7.56	14.3	184	145	4.2	108	24	32	1.53	169	9.4	6.1	3.6	0.4	71	23	26	0
263	84	0	1	137	63	62	16	36.5	6.72	14.8	184	133	3.6	97	19	24	0.84	163	8.6	6.3	3.8	0.7	65	28	22	0
264	63	1	0	131	76	85	18	36.7	6.26	11.6	160	139	3.6	104	24	19	0.85	150	8.7	6	3.7	0.9	44	15	16	0
265	78	1	0	131	79	112	20	36.6	5.82	11.8	162	141	4.8	102	29	14	1.03	140	9	6.9	3.5	0.6	73	20	14	0
266	48	0	0	143	110	71	16	36.7	9.36	14	221	140	3.6	109	24	8	0.53	102	8.5	6.4	4.1	1	42	17	23	0
267	44	1	0	146	93	73	16	36.5	7.59	14.5	231	140	4.2	107	24	12	0.76	116	9.5	7.2	4.5	0.7	54	28	45	0
268	45	1	0	153	90	90	16	36.5	9.68	13.1	190	137	3.7	103	26	7	0.88	89	8.8	7	4.3	1.4	61	21	12	0
269	45	1	0	149	90	104	24	38	8.19	13.3	186	137	3.6	101	23.9	8	1.03	84	9.7	7.2	4.5	0.6	65	33	27	0
270	83	0	0	180	78	54	20	36.1	6.82	12.2	162	135	4.2	99	30.3	28	1.3	156	1.11	6.6	3.9	0.7	114	50	42	0
271	61	0	1	154	79	101	16	36.5	7.71	11.7	276	131	4	95	27	7	0.67	129	8.6	6.6	4.1	0.3	46	23	21	0
272	66	1	0	143	87	87	16	36.5	4.9	13.6	271	138	3.8	102	26	17	1.07	118	9.3	6.9	4.2	0.6	50	30	23	0
273	47	0	0	131	92	92	16	36.3	7.09	13.4	225	140	4.2	104	24	15	0.88	115	9.2	7.2	4.2	0.6	64	22	20	0
274	70	0	0	216	120	94	18	36.5	7.34	13.1	307	140	3.6	103	24	9	0.57	164	9.4	7.4	4.1	0.7	68	51	30	1
275	58	1	0	138	87	64	18	37.3	4.78	9.1	282	138	4.6	97	24	34	7.55	80	9.9	6.5	3.9	0.5	66	14	8	0
276	76	0	0	122	62	94	16	36.4	6.81	12.5	202	142	4.9	105	24	12	0.75	109	9	6.4	3.8	0.8	60	17	13	0
277	74	0	0	177	82	69	18	36.7	5.81	10.7	237	141	3.7	101	31	14	1	106	9.3	7.6	3.6	0.7	48	23	18	0
278	58	0	1	135	79	44	18	37	4.68	13.9	251	142	5	103	28	8	0.64	101	9.3	7.3	4.1	0.5	84	18	13	0
279	80	0	0	180	84	57	18	36.7	7.12	10.2	207	142	4.1	109	23	13	0.88	98	8.6	6.6	3.7	0.5	44	22	14	0
280	47	0	1	142	86	76	24	36.5	5.43	13	216	139	3.6	105	24	16	0.58	100	9.8	6.9	4.1	0.7	55	85	41	0
281	56	0	0	158	81	76	20	36.5	6.03	13.4	264	141	4.2	103	25	11	0.59	94	9.2	7.1	4.2	0.6	92	20	38	0
282	69	0	0	185	124	128	17	36.6	6.2	13.4	195	141	4.6	105	24	16	0.76	119	9.6	7.2	4.3	0.4	58	33	28	0
283	57	1	0	118	89	79	18	36.4	5.45	13.5	185	142	4.5	107	24	11	0.71	103	9.1	6.9	4.1	0.6	42	17	15	0
284	69	1	0	169	91	56	16	36.2	12.76	14.8	167	140	4	105	24	20	0.95	191	9.2	7.3	4.2	0.5	44	32	35	1
285	73	0	0	181	89	56	16	36.4	6.99	12.6	252	141	4.1	103	27	21	0.78	113	9.6	7	3.9	0.5	77	26	12	0
286	73	0	0	143	68	83	16	36.3	7.27	8.5	180	140	5.3	111	16	37	1.6	142	8.7	6.1	3.4	0.2	76	18	11	1
287	40	0	1	148	89	65	24	36.8	5.86	12.9	160	128	4.4	91	29.9	62	4.05	357.06	1.23	7.3	4.4	0.2	102	13	6	0
288	72	1	1	98	52	44	22	36.2	6.19	12.3	203	141	3.9	103	24	24	1.19	199	8.9	7	4.3	0.4	85	36	32	1
289	70	1	0	140	90	84	16	36.5	8.44	17.5	203	139	3.9	104	25.7	17	0.97	133	1.18	7.5	4.4	0.9	57	22	32	1
290	67	0	0	137	71	73	18	36.6	4.93	13	290	143	4.7	109	25	13	0.67	100	9.2	6.9	4.1	1.1	55	17	16	0
291	84	0	1	228	109	84	18	36.7	7.6	11.7	177	133	5.2	99	24	53	6.67	99	8.8	6.5	3.5	0.6	55	125	22	0
292	47	1	0	172	110	81	18	36.4	5.94	14.6	235	137	4	100	25	16	0.85	105	9.7	7.5	4.8	0.7	59	22	20	0
293	73	1	0	159	87	80	16	36.2	5.68	13.7	274	143	4.6	105	25	11	0.86	141	9	6.5	4	0.9	71	14	13	0
294	77	1	0	140	67	72	18	36.5	4.82	10.7	222	141	4.5	102	31	13	1.04	107	9.3	7.4	4.1	0.7	48	25	16	0
295	77	1	0	121	61	74	18	36.2	7.09	13.4	225	140	4.2	104	24	15	0.88	115	9.2	7.2	4.2	0.6	64	22	20	0
296	77	1	0	127	60	65	18	36.4	4.96	9.9	200	141	4.3	106	29	15	1.01	119	8.8	7	3.9	0.6	47	24	19	0
297	77	1	0	125	69	84	20	36.5	7.09	13.4	225	140	4.2	104	24	15	0.88	115	9.2	7.2	4.2	0.6	64	22	20	0
298	77	1	0	112	64	93	20	36.4	3.9	10.6	196	141	4.2	105	27	13	0.94	100	9.1	6.9	4	0.7	50	15	14	0
299	77	1	0	137	69	79	18	36.4	7.09	13.4	225	140	4.2	104	24	15	0.88	115	9.2	7.2	4.2	0.6	64	22	20	0
300	86	0	0	142	82	73	20	36.9	7.93	12.3	189	140	3.4	99	24	16	0.66	109	8.7	7.3	4	0.9	89	20	13	0
301	62	1	0	191	108	69	18	35.6	6.55	14.7	153	141	4.2	108	24	19	0.86	111	9.8	7.1	4.4	1.7	92	23	32	0
302	41	1	0	142	90	66	18	36.2	14.71	13.3	293	140	4	105	24	12	0.69	131	9.6	6.9	4.1	0.4	100	30	22	0
303	61	0	0	129	86	112	18	36.4	5.8	12.4	346	141	3.2	103	23	9	0.74	96	9.1	7.1	4.1	0.5	110	19	16	0
304	69	1	0	190	92	67	18	36.4	6.78	14.4	179	138	4	102	24	10	0.78	144	8.8	7.1	4.4	0.9	59	19	18	0
305	68	1	1	178	108	146	22	36.6	8.23	17.5	254	139	5.5	101	24	18	0.98	192	9.4	7.6	4.3	1.1	81	36	29	0
306	53	1	1	119	70	79	16	36.6	12.67	14	328	135	4	98	24	12	0.84	264	9	7.2	3.9	1	56	17	19	0
307	69	1	1	210	103	83	16	36.4	4.66	14.2	211	140	4	106	24	9	0.96	141	8.8	6.9	4.2	0.7	110	23	29	1
308	62	1	0	137	89	77	20	36.6	5.56	12	186	138	3.8	100	27	11	0.76	130	8.6	6.2	3.8	0.4	70	15	10	0
309	74	0	0	185	88	69	20	36.1	5.53	12.7	204	144	4.5	104	24	15	0.84	121	9.3	6.6	4.2	0.5	52	20	8	1
310	50	1	0	201	118	98	18	36.5	5.2	15.6	227	142	4.4	102	24	13	1.02	135	9.6	7.5	4.5	0.6	47	29	19	1
311	79	0	0	136	63	53	18	36	9.65	11.9	136	142	3.4	105	24	16	0.78	156	7.6	6.2	3.5	0.8	71	17	10	0
312	95	0	0	173	76	74	16	36.3	6.36	14.3	211	140	4	106	29.9	30	1.19	112	1.19	7	4.1	0.4	80	21	17	0
313	66	1	1	108	70	97	18	36.2	8.08	11.1	186	135	3.5	95	24	15	1.3	199	9.5	7.7	4	0.3	73	22	8	0
314	66	1	1	118	66	107	18	36.1	6.41	11.4	144	137	3.6	100	24	18	1.54	77.47	9.1	7.6	4	0.5	66	21	7	0
315	38	1	0	140	91	77	18	36.3	7.25	13.9	252	140	4.1	101	28	10	0.61	105	8.6	6.7	4	0.9	55	19	24	0
316	40	0	0	139	81	58	18	37	8.89	11.8	239	141	3.9	107	24	11	0.77	115	8.6	6.1	3.5	0.4	44	19	12	0
317	80	0	1	230	106	77	16	36.3	6.74	13.5	175	144	4.2	108	24	14	0.81	118	9.4	6.9	4.5	0.6	89	28	20	0
318	63	0	0	173	113	81	16	36.5	6.85	13.2	262	142	4.1	105	24	16	0.84	119	9.1	7	4.1	0.4	68	40	41	0
319	81	0	0	230	95	75	18	36.4	6.36	12.2	262	138	4	105	27.1	10	0.81	120	1.14	7.1	4.1	0.6	72	17	16	1
320	85	0	1	108	63	88	16	36.3	12.24	11.8	131	136	3.9	102	21	24	0.89	137	7.9	6.2	3.5	0.8	54	172	57	0
321	76	1	1	165	79	72	16	36.5	8.58	13.9	265	138	3.8	103	22	21	1.03	117	8.2	6.7	3.7	0.5	62	54	69	0
322	75	0	1	180	110	94	24	35.532	15.02	13.3	362	136	4.1	99	24	15	0.97	237	9.7	6.9	4	0.7	95	30	38	1
323	70	1	1	146	93	63	18	36.4	5.99	14	209	136	4.7	103	24	9	0.91	122	9	6.9	4	0.7	66	26	27	0
324	81	0	0	216	105	79	24	36.4	11.48	15	273	136	3.8	101	31	18	0.51	81	1.07	6	3.5	0.6	49	40	59	1
325	56	1	0	128	88	72	18	36.5	7.09	13.4	225	142	4.1	107	24	15	0.88	115	9.2	7.2	4.2	0.6	64	22	20	0
326	79	0	1	172	90	58	16	36	6.77	13.1	238	142	4.1	106	24	16	0.61	111	9.4	7.2	4.5	1.2	48	36	24	0
327	66	0	0	142	84	96	18	36.6	4.1	13.3	186	141	3.9	104	31	9	0.55	141	1.26	7.1	4.2	0.4	46	26	20	0
328	80	1	0	126	70	118	16	36.5	5.05	12.3	153	133	4.3	98	24	18	1.17	125	8.5	7	4.1	0.7	63	22	18	0
329	64	1	0	143	70	63	18	36.4	5.26	14.6	235	138	4.7	103	31	12	0.81	102	8.9	6.1	3.8	0.5	69	15	13	0
330	71	0	0	129	74	64	18	36.2	4.85	12.4	170	141	4.3	105	25	10	0.8	100	8.9	6.5	3.9	0.7	53	23	13	0
331	48	1	1	198	104	68	16	36.6	10.15	17.3	290	130	3.6	103	22.7	25	1.3	99	1.25	6.2	3.6	0.8	74	15	18	0
332	40	1	0	185	119	77	18	36.4	8.24	17.3	330	141	4.3	104	27	8	0.92	88	9	7.2	4.2	1.6	72	25	16	0
333	54	0	0	230	106	72	16	36.5	6.11	8.8	156	132	5	95	31	55	7.52	213	1.09	7.6	4.1	0.3	71	19	18	0
334	83	1	0	155	80	79	18	36.2	5.24	12.2	281	133	4.3	100	27.9	17	1.06	257	1.19	6.9	4	0.5	60	76	87	1
335	78	1	0	175	83	103	20	36.8	7.64	13.4	134	137	3.9	103	22	16	0.98	207	9	6.2	3.5	0.5	49	36	34	0
336	65	1	0	132	71	72	20	36.5	7.31	11.6	120	140	4.4	101	28	31	7.15	99	9.9	6.7	4.1	1.2	58	21	10	0
337	52	1	0	154	104	110	18	36.6	7.54	15.3	373	141	4.4	102	26	9	0.84	165	9.6	7.7	4.4	0.7	97	25	41	0
338	74	1	0	160	89	80	18	36.2	9.52	14.9	168	134	4.1	98	24	9	0.74	195	8.7	7.3	4.2	1.4	72	133	41	1
339	78	1	0	214	102	77	18	36.6	6.65	15.1	149	141	4.5	106	25	17	0.95	112	9.3	7	4.4	0.7	58	29	31	0
340	74	0	0	204	108	115	16	36.5	5.87	13.7	286	141	4.4	104	24	24	0.88	116	9.7	7.5	4.4	0.4	90	29	22	0
341	77	1	0	192	92	84	18	35.6	7.91	15	207	139	4.6	103	24	23	1	133	9.5	7.3	4.5	0.8	61	28	33	1
342	56	1	0	179	95	71	18	36.3	10.7	17	299	142	4.3	102	24	12	1.03	103	9.1	7.4	4.2	0.4	102	23	27	1
343	76	1	1	140	57	73	26	37	7.54	7.5	319	139	4.2	105	21	18	0.85	113	8.6	6.6	3.6	0.5	59	27	16	0
344	68	1	0	109	57	131	20	36.5	3.94	10.9	221	137	4.4	106	24	18	0.9	139	8.6	6.3	3.5	0.5	49	30	22	0
345	57	0	0	190	107	91	16	36.5	4.24	8.6	161	143	3.5	111	16	38	4.88	87	8.7	6.9	4.2	0.7	162	18	15	0
346	42	0	0	140	71	75	24	36.4	3.3	13.3	192	138	3.3	104	26	12	0.7	101	1.13	7	4.1	0.8	40	24	15	0
347	79	0	0	136	63	82	16	36.3	12.8	13.3	206	142	4.1	110	24	18	0.71	185	8.3	6.3	3.8	0.4	57	23	30	1
348	47	0	1	140	100	84	22	36	11.33	12.1	236	139	4.4	104	24	15	0.69	178	8.8	6.2	3.7	0.6	79	59	25	0
349	59	0	1	170	69	67	16	36.1	12.73	14.1	288	140	3.8	101	27	12	0.72	143	9.2	6.6	3.7	0.5	68	13	8	0
350	55	0	0	155	82	78	18	37.2	6.6	13.1	220	144	3.9	105	26	11	0.76	115	9.7	7.3	4.4	0.9	78	17	12	0
351	50	0	0	138	79	61	18	35.8	6.83	13.7	293	141	4.3	108	24	24	0.75	104	9.3	6.9	4.3	0.7	67	15	14	0
352	71	0	0	161	89	68	18	36.2	4.42	12	198	136	4.2	97	24	20	0.68	94	9	7.3	3.9	0.5	61	21	17	1
353	76	0	0	178	86	63	16	36	8.6	13.3	271	142	3.6	101	26	22	0.86	122	9.4	6.8	4.1	1	62	19	18	0
354	80	0	1	193	76	88	20	36.6	2.9432	9	135	140	3.6	107	20	13	0.99	88	8.6	6.2	3.6	0.5	184.34	23	19	0
355	70	0	1	142	77	58	16	36.3	7.79	12.9	218	141	5.6	106	25	22	0.78	95	8.9	6.7	4	0.5	135	172	139.98	0
356	40	1	0	215	116	97	16	36.3	6.07	16.3	211	140	3.5	104	28	11	0.92	124	1.19	7.1	4.3	0.7	61	19	14	0
357	54	0	1	165	83	84	16	36.5	4.03	10.5	203	143	4.5	109	24	16	0.71	137	9.1	6.3	4.1	0.4	39	18	16	0
358	57	0	0	138	63	74	24	36.6	7.76	14.1	222	141	4.4	108	24	13	0.69	139	9.6	7.7	4.5	0.5	50	29	21	0
359	46	1	0	136	95	90	20	36.2	8.4	14.8	124	136	4.3	100	24	13	0.85	102	8.4	6.8	3	2.3	170	172	139.98	0
360	76	1	0	230	86	50	16	36.3	6.59	11.9	178	137	3.7	100	31	46	5.94	134	1.14	6.6	3.6	0.8	107	48	51	0
361	66	0	1	230	101	79	16	36.2	7.22	10	254	141	3.7	99	24	34	6.92	77.47	9.7	6.9	4	0.3	87	18	12	0
362	77	0	0	132	66	66	20	36.3	7.09	13.4	225	140	4.2	104	24	15	0.88	115	9.2	7.2	4.2	0.6	64	22	20	0
363	77	0	0	197	87	65	16	36.3	6.68	11.3	227	140	3.9	107	24	12	0.63	86	9	6.6	3.9	0.7	74	26	18	0
364	61	0	1	218	118	79	16	36.5	8.32	14.3	216	140	4.5	100	28	16	0.65	100	9.4	7.5	4.5	0.8	79	24	40	0
365	50	0	1	146	94	100	26	36.6	15.17	16.3	343	131	4.6	97	16	11	0.87	293	9.8	7.4	4.3	0.6	106	14	21	1
366	48	1	0	147	81	93	16	36.4	8.29	13.8	298	141	4.5	107	24	17	0.77	111	9.1	6.9	4.2	0.4	58	18	26	1
367	43	0	0	179	102	72	16	36.7	8.37	10.4	363	139	4.1	106	24	6	0.65	100	8.9	6.8	4	0.6	53	14	9	0
368	60	0	0	174	85	96	16	36.3	6.57	9.7	185	134	5.757	96	21	56	8.22	117	9.2	7	4	0.3	110	19	8	0
369	61	1	1	151	88	54	16	36.6	5.91	15.1	268	141	4.1	105	28	15	1.1	87	8.6	6.4	3.4	0.7	68	29	30	1
370	80	0	1	137	64	73	16	36.9	5.48	11.6	123	137	3.5	102	27	19	1.21	182	8.3	5.7	3.3	0.7	49	21	11	1
371	67	1	0	155	76	60	18	36.3	5.89	13.5	145	143	4.1	104	30	20	1.03	124	9.3	7.1	4.1	0.3	104	19	19	0
372	54	1	1	92	52	61	18	36.5	6.08	14.5	160	140	3.8	108	24	20	1.07	131	8.7	6.5	3.7	0.8	51	23	23	0
373	49	1	0	152	96	85	18	36.2	5.98	15.4	183	139	3.6	103	24	13	0.72	93	9	7.3	3.9	0.7	57	47	53	0
374	56	0	0	137	74	84	18	36.2	8.31	11.5	186	143	3.9	104	24	9	0.72	177	9.3	7	4.4	0.4	52	17	11	0
375	79	1	1	156	94	100	22	36.4	17.59	13.4	339	137	4.7	102	24	16	1.05	325	8.4	6.6	3.5	0.7	70	13	10	0
376	77	1	1	131	77	116	26	36.6	9.19	10.8	215	133	5.4	99	16	63	2.83	264	8.2	7.2	4.2	1.2	92	45	52	0
377	74	0	0	208	110	89	20	36	5.24	13.6	183	140	4.5	104	24	22	0.83	136	10	7.9	4.3	0.6	46	61	81	0
378	61	0	1	179	78	94	20	36.2	4.84	11.5	261	145	3.5	110	24	13	0.58	96	8.4	5.8	3.6	0.5	92	16	6	0
379	36	0	0	133	95	150	18	36.4	7.42	12.6	272	137	3.9	108	17	14	0.7	127	8.6	6.9	4.2	0.4	40	16	11	0
380	81	0	0	178	101	44	18	36.2	7.5	12.6	249	139	3.7	104	27	21	0.83	124	9.2	6.9	4.2	0.6	82	20	13	0
381	74	1	0	97	63	71	18	36.4	3.65	16.9	137	137	4.2	99	24	17	1.08	131	9.1	7.6	4.2	0.6	111	63	58	1
382	52	1	0	185	105	97	18	36.6	11.17	9.1	190	135	5.5	97	24	64	8.2321	124	9.1	6.9	3.9	0.3	54	14	6	0
383	82	0	1	184	88	84	18	36.6	7.44	13	255	144	4	110	24	14	0.79	115	9.3	7	4.3	0.6	66	21	20	0
384	81	1	0	167	87	100	16	36.5	5.89	11.5	229	136	4.5	101	24	23	1.28	226	8.7	6.2	3.7	0.6	64	15	12	0
385	73	0	0	147	79	69	18	36.5	3.33	13	226	143	3.8	104	24	21	0.91	105	8.9	6.8	3.9	0.7	91	19	16	0
386	37	0	0	152	77	62	18	36.4	3.55	9.7	302	143	4.4	106	27	10	0.63	92	8.7	6.6	4	0.3	42	58	75	0
387	80	1	1	104	58	57	18	36.1	5.69	10.3	138	143	3.8	111	24	14	0.9	97	8.2	5.8	3.5	0.6	54	24	23	0
388	80	1	1	167	83	77	16	36.3	4.92	11.4	178	144	3.8	111	27	13	1	110	8.5	6.7	3.6	0.7	59	27	19	0
389	80	1	0	163	78	70	18	36.5	5.08	11.8	177	145	4	110	24	12	0.87	91	8.5	6.2	3.8	0.8	60	25	20	0
390	68	1	0	136	85	80	16	36.5	8.15	16.1	235	139	4.6	105	24	16	0.81	105	9.6	7.3	4.3	0.8	71	26	22	0
391	62	0	0	166	86	57	17	36.6	5.43	13.4	295	140	4.1	106	27	13	0.6	118	9.2	6.9	4.2	0.7	71	34	45	0
392	60	1	0	129	66	79	18	36.2	9.93	14	219	136	4	98	24	11	0.68	214	9.3	6.9	4.2	0.7	61	15	11	0
393	60	1	0	162	78	73	18	36.2	4.35	10.9	162	138	4.4	110	27.4	29	1.96	161	1.21	6.9	3.8	0.3	46	17	11	0
394	70	0	0	139	83	82	18	36.4	3.84	11.3	170	142	4.6	105	27	21	0.83	103	9.4	6.6	4.1	0.5	54	20	20	0
395	61	0	0	137	81	88	18	36.6	11.24	13.3	249	139	3.7	99	28	13	0.78	77.47	9.3	7.4	3.9	0.5	83	29	30	0
396	50	0	1	147	82	72	16	36.9	9.83	12.9	225	141	3.6	108	27.2	13	0.74	111	8.5	6.8	3.8	0.4	56	20	9	0
397	79	0	0	159	96	88	18	36.5	6.25	15.8	183	143	4.5	106	25	11	0.71	95	9.2	6.9	4	0.9	84	23	19	0
398	78	0	0	212	98	70	16	36.5	7.75	11.8	273	140	4.1	108	21	17	0.94	147	9.8	6.9	4.1	0.6	69	19	16	0
399	80	1	1	149	96	86	20	36.6	13.17	17.5	237	137	3.6	106	28.5	16	1.5	160	1.15	6.5	3.5	1.1	54	17	16	0
400	51	1	0	144	95	61	18	36.7	4.86	13.9	226	139	3.7	107	29.9	13	0.8	108	1.13	6.7	4.2	0.8	54	26	26	0
401	62	0	1	131	74	88	18	36.4	8.81	8.9	236	139	4.6	109	24	28	2.83	79	8.5	6.7	4	0.6	136	19	14	0
402	72	0	0	188	122	56	18	36.2	6.43	12.9	101	139	3.7	106	27.5	14	0.77	127	1.2	7.3	3.9	1	58	40	42	1
403	92	0	1	185	76	93	18	36.4	2.9432	10.1	100	145	3.2	111	24	18	0.77	112	8.3	5.9	3	0.6	93	47	37	0
404	84	0	1	107	60	61	16	36.5	6	12.4	264	139	4.4	102	24	14	0.94	91	8.3	6.6	3.6	0.4	95	16	8	0
405	84	0	1	132	82	94	20	36.4	6.9	12.4	245	141	4	103	24	10	0.82	109	8.4	6.6	3.8	0.5	104	17	7	0
406	47	0	1	145	70	88	20	38	12.66	13.9	242	138	3.5	102	24	12	0.7	115	8.6	6.9	4.2	1.5	50	16	9	0
407	64	1	0	161	69	56	18	36.1	8.52	13	207	139	5.3	106	26	15	1.04	165	8.6	6.5	3.6	0.4	52	26	13	0
408	54	1	0	181	103	72	18	36.7	7.16	15.2	292	141	4.3	106	24	13	0.97	139	9.1	7.3	4.4	1.3	62	23	36	0
409	41	0	0	188	86	73	18	36.2	3.27	11.9	241	138	3.6	102	24	7	0.49	89	9.3	7.2	4.6	1.5	58	28	24	0
410	76	0	1	174	84	99	16	36.5	7.1	10.1	332	145	4	109	24	16	0.62	81	8.5	6.5	3	0.4	118	25	27	0
411	68	0	1	144	73	80	16	36.3	5.86	14.3	275	138	3.6	104	28.9	22	0.83	98	1.14	6.8	4	0.6	82	24	37	0
412	69	0	0	101	61	67	18	36.4	6.15	12.6	270	140	4.6	108	22	15	0.85	102	8.8	6.1	3.1	0.7	117	37	29	0
413	92	1	1	165	81	78	16	36.9	6.78	13.8	144	140	4	110	24	24	2.01	298	9.1	6.5	3.8	0.9	53	24	17	1
414	40	1	0	163	118	91	18	36.5	7.34	14.3	271	145	4.2	106	24	23	1.44	82	9.9	7.2	4.2	0.4	48	21	27	0
415	60	0	0	173	80	71	16	36.5	5.87	13.6	226	143	4.1	106	27	14	0.72	97	8.4	7	4.2	0.3	87	19	19	0
416	69	0	1	151	80	67	16	36.7	7.56	11.6	221	140	4.8	108	23	29	1.2	104	8.5	6.6	3.5	0.3	107	19	13	0
417	72	1	1	119	79	68	20	36.6	10.92	10.9	107	129	4.2	96	25.3	34	1.36	357.06	1.11	6.3	3.9	1	32	46	36	0
418	56	1	1	109	69	86	20	37.6	13.24	10	145	130	3.6	89	24	64	8.2321	143	8.2	5.7	3.1	0.4	100	19	16	0
419	65	0	0	181	74	64	20	36.5	7.09	13.4	225	140	4.2	104	24	15	0.88	115	9.2	7.2	4.2	0.6	64	22	20	0
420	67	0	0	215	111	95	20	36.3	4.86	12.5	208	142	4.2	108	24	17	0.74	129	9.1	7.1	4.3	0.6	92	24	16	0
421	69	0	0	161	95	94	24	36.7	9.18	9.9	127	134	4.1	108	16	59	2.63	328	1.09	5.7	3	0.6	121	16	21	0
422	84	1	1	119	52	58	26	36.5	5.76	7.8	89	137	4.9	103	21	64	3.93	112	7.6	5.8	3.6	0.4	87	15	16	1
423	67	0	0	160	75	69	18	36.5	7.09	13.4	225	140	4.2	104	24	15	0.88	115	9.2	7.2	4.2	0.6	64	22	20	0
424	70	0	0	106	58	110	20	36.3	8.65	12.8	198	135	4.7	100	24	17	0.88	139	9.3	6.8	4.1	0.9	93	31	25	0
425	80	1	0	158	74	75	18	36.3	7.55	14.6	115	142	4.5	104	31	19	0.77	150	8.6	7.6	4	1	75	18	22	1
426	75	0	1	180	83	72	20	36.5	6.72	12.8	213	137	4	103	24	19	0.83	149	8.6	6.8	4	0.5	95	27	34	0
427	60	0	0	138	63	80	16	36.5	5.43	7.5	194	137	3.9	93	29	47	5.11	155	9.3	6.1	3.5	0.2	184.34	17	13	0
428	49	1	1	115	71	62	18	35.9	11.74	11.6	334	140	3.7	104	24	12	1.25	111	10	6.5	3.7	0.3	86	15	8	1
429	78	1	0	146	78	86	18	37	6.42	12.3	304	140	4.4	106	26	13	1.1	215	8.6	6	3.5	0.5	68	19	18	1
430	83	0	1	134	60	92	18	36.2	6.39	10.9	228	135	3.8	104	21.6	19	1.04	211	1.05	6.5	3.8	0.3	56	16	8	0
431	43	1	0	158	103	86	18	36.5	7.02	16	267	140	4.5	104	24	10	0.88	109	9.9	7.2	4.3	0.6	66	20	40	0
432	47	1	1	207	113	104	20	36.4	6.16	16.2	147	138	4.1	102	24	12	0.75	348	9.3	7.2	4	0.8	91	36	36	1
433	78	1	1	152	52	58	18	36	3.71	12.4	138	139	4.4	107	27	14	1	115	8.5	6	3.3	0.7	32	22	9	0
434	78	1	1	147	62	61	16	36.5	7.14	13.6	155	134	4	105	26.8	20	0.79	106	1.21	6.5	3.8	0.4	53	17	14	0
435	62	0	0	147	79	95	18	36.6	7.61	12.6	184	138	3.7	104	23.5	23	0.8	101	1.15	6.9	4.3	1.1	55	17	7	0
436	77	1	0	148	70	69	18	36.6	5.36	12.5	185	139	4.6	106	24	27	1.35	113	9.7	6.8	3.9	0.9	55	39	23	1
437	81	0	0	230	124	80	18	36	10.55	11.9	149	134	3.8	99	24	11	0.7	169	8.7	6.8	3.7	0.8	65	28	28	0
438	55	1	1	168	83	76	24	36.4	9.1	14.6	184	139	3.7	105	24	14	1.05	173	8.8	6.8	4	0.5	71	34	46	0
439	75	1	0	136	71	97	20	36.5	5.56	13.6	141	137	4.3	100	24	29	1.4	102	9	6.6	4	1.1	80	20	8	0
440	55	1	0	138	91	67	18	37	5.51	15.4	185	142	4.3	105	27	16	1.06	104	9.3	7.3	4.5	1.2	62	23	26	0
441	64	0	1	166	84	55	16	36.5	5.88	11.3	244	139	3.5	101	26	11	0.72	110	9.2	6.3	4	1	52	15	11	0
442	64	0	0	143	81	63	16	36.5	7.47	12.6	277	135	4	97	24	10	0.87	119	10.4	7.1	4.8	1	55	14	9	0
443	60	0	1	185	95	74	16	36.3	4.67	12.8	237	139	4.5	103	24	23	0.68	124	10.1	7.1	4.2	0.8	67	26	19	0
444	77	1	0	181	89	68	18	35.8	8.77	12.4	181	132	5	97	24	10	1.07	123	9	6.4	4.2	0.4	47	41	48	0
445	48	0	0	217	124	130	22	36.2	6.05	14.3	253	134	3.5	99	25.7	16	0.8	157	1.05	7.4	4.6	1.2	45	24	16	0
446	36	1	0	172	101	80	16	36.5	8	15.9	262	140	4.3	103	24	7	0.94	104	9.4	7.3	4.7	0.8	67	21	16	0
447	36	1	0	174	100	77	16	36.5	8.13	16	230	139	3.8	104	24	8	0.81	93	9.2	7.2	4.6	0.9	63	46	24	0
448	49	0	0	169	99	82	18	36.2	3.71	12.7	227	138	3.8	103	28	7	0.64	98	9.1	7	4	0.8	33	13	9	0
449	84	0	0	103	53	83	16	36.8	8.5	11.6	225	134	5.3	99	19	29	1.32	177	9.2	6.7	3.9	0.5	61	14	6	0
450	84	0	0	207	118	126	28	35.6	6.03	10.9	222	126	5.6	91	21.6	20	1.13	206	9.6	7.7	4.4	1.1	96	25	13	0
451	77	0	1	223	98	111	18	36.6	5.78	11.7	154	142	4	108	22	12	0.82	233	9.1	7.2	4.2	0.5	73	21	13	0
452	56	1	0	133	98	64	16	36.5	6.67	16	229	141	4.6	103	24	14	1.13	103	9.2	7.1	4.3	0.5	53	30	26	0
453	78	0	1	164	113	150	20	36.5	8.93	14.3	240	142	4.3	102	24	6	0.55	116	9.5	6.9	4.2	1.7	59	26	16	0
454	71	0	0	179	87	87	18	36.5	5.1	14	181	143	3.7	106	26	11	0.73	116	8.8	6.7	4.1	0.8	93	29	24	0
455	70	0	0	139	85	77	20	36.6	4.85	12.5	215	140	4.4	109	24	14	0.61	100	8.5	6.7	3.9	0.8	68	16	15	0
456	77	1	0	146	77	82	18	36.5	8.21	12.5	100	138	3.7	100	24	30	1.12	142	10.4	6.8	3.8	0.4	159	70	59	0
457	65	0	0	141	89	74	16	36.5	4.26	14.3	149	143	4.2	106	24	14	0.71	86	9.2	6.8	4.1	0.6	99	21	15	0
458	67	1	1	183	100	71	18	36.1	6.13	13.3	192	141	4.2	104	24	14	0.91	119	8.6	6.9	3.9	0.6	82	16	18	1
459	63	0	0	174	105	73	16	36.6	7.69	13.9	369	140	4.5	101	28	14	0.76	120	9.7	7.4	4.4	0.8	81	18	17	0
460	66	1	1	103	66	73	16	36.2	9.18	11.5	212	139	3.8	103	24	43	2.75	174	9	5.8	3.7	0.5	58	23	22	1
461	48	1	0	157	89	64	18	36.7	4.61	10.6	155	144	5.5	98	30	58	8.2321	121	9.2	6.4	3.8	0.3	49	12	10	0
462	48	1	0	192	111	94	16	36.3	5.22	11.3	136	138	5.757	94	31	47	8.2321	113	9.3	6.7	4.2	0.5	79	14	14	0
463	77	1	0	162	76	68	20	36.5	3.85	11	142	139	4.6	104	24	17	0.9	185	8.9	6.3	3.7	0.5	52	27	19	1
464	62	1	1	138	64	48	18	36.1	3.15	13.5	161	141	4.1	104	26	11	1.03	120	9	6	4	0.8	49	20	30	1
465	61	1	1	106	79	108	20	36.8	4.18	13.9	146	142	4	108	24	9	0.76	115	9.2	6.4	4	1.3	41	20	25	0
466	61	1	0	117	56	52	16	36.8	6.92	13.6	143	142	4.5	105	24	19	0.86	96	9.2	7	4.3	0.6	53	18	14	0
467	80	1	0	152	72	97	18	36.2	5.37	12.7	157	141	5.1	105	27	22	1.07	196	9.5	6.7	4.2	1	52	21	24	0
468	63	1	0	141	84	72	18	36.6	4.8	14.3	221	135	4.2	101	31	9	0.84	102	1.15	6.8	4.1	1	45	23	27	1
469	64	1	0	177	94	65	18	36.2	5.16	12.7	151	142	4.5	104	24	15	0.78	137	9.3	7.1	4.6	0.6	40	41	53	0
470	68	0	0	160	76	69	16	36.5	6.68	12	273	141	4.4	106	24	22	0.85	105	9.4	6.3	3.8	0.2	79	25	25	0
471	42	0	0	146	83	65	16	36.3	6.13	11.2	245	142	4.4	103	24	9	0.59	94	9.3	7.3	4.2	0.2	50	15	9	0
472	47	1	0	164	99	72	18	36.5	6.16	14.3	303	140	4.2	105	23	12	0.67	101	9.6	7	4.5	0.6	50	25	48	0
473	47	1	0	153	85	74	18	36.4	7.09	13.4	225	140	4.2	104	24	15	0.88	115	9.2	7.2	4.2	0.6	64	22	20	0
474	61	0	0	183	84	66	20	36.1	5.62	13.1	232	143	4.3	107	24	18	0.61	118	8.8	6.6	3.9	0.4	62	21	16	0
475	47	0	0	153	73	64	18	36.5	8.23	13.4	261	141	4.4	108	24	7	0.71	84	8.9	7.3	4.1	0.5	54	18	12	0
476	39	0	0	138	89	143	20	36.5	6.23	11.9	331	137	4.2	106	20	16	0.66	100	9.1	6.8	3.9	1	39	14	11	0
477	73	1	0	138	68	69	18	36.4	8.05	13.7	167	139	4.1	104	24	18	0.88	99	8.9	6.3	3.7	0.6	54	46	36	0
478	56	0	0	92	52	67	18	36.4	5.95	12.6	231	138	3.6	105	29.2	11	0.66	133	1.14	6.4	3.9	0.6	54	21	12	0
479	65	0	1	114	79	152	20	36.6	4.88	13.4	182	145	3.6	107	24	16	0.74	167	8.6	6.3	3.9	0.5	56	31	21	0
480	64	1	0	182	96	58	16	36	4.22	14.6	163	139	4.1	105	27	14	0.9	101	8.9	6.9	4.2	1.1	53	25	18	1
481	76	1	0	122	87	49	20	36.5	6.6	12.7	207	139	4.5	107	24	23	1.23	140	9	6.8	4	0.5	73	36	56	0
482	63	0	0	148	71	75	20	36.7	3.29	11.5	111	141	4.1	107	23	14	0.75	93	8.7	7.2	3.9	0.6	67	39	42	0
483	81	0	1	195	73	73	20	36.2	7.09	13.4	225	140	4.2	104	24	15	0.88	115	9.2	7.2	4.2	0.6	64	22	20	0
484	74	1	1	173	78	58	16	36.3	7.54	11.1	326	136	4.5	99	24	29	4.81	83	9.9	7.3	4	0.3	68	24	29	0
485	60	1	0	146	91	65	18	36.6	6.74	10.4	231	140	4	101	24	17	0.74	158	9.1	6.6	3.8	0.6	67	14	15	0
486	60	0	0	152	80	67	16	36.5	6.35	12.7	175	141	3.4	103	24	14	0.6	150	8.3	6.6	4.3	0.5	51	20	20	0
487	70	0	0	214	100	98	16	36.2	5.32	13.2	201	141	4.7	100	24	10	0.66	176	9.6	6.8	4.1	0.4	53	26	22	0
488	61	1	0	191	121	76	20	36.5	5.19	16	210	142	4	103	24	15	0.86	133	9.6	6.9	4.2	0.5	64	19	34	0
489	74	0	0	139	73	73	16	36.5	6	13.1	193	141	3.3	102	28	13	0.67	125	8.7	6.7	4	0.5	73	24	37	0
490	65	1	0	132	77	60	18	36.4	5.92	14.2	188	141	4.2	103	31	15	1.05	90	8.9	6.9	4	0.9	39	25	20	1
491	63	0	0	191	102	96	18	36.2	4.97	13.6	82	140	3.9	106	24	20	0.85	266	8.8	6.7	4.1	0.6	184.34	22	19	0
492	72	0	0	155	74	101	16	36.3	6.39	11.3	151	141	4.2	102	31	22	0.68	162	9.8	7.3	4.3	0.3	38	20	30	0
493	82	0	0	130	89	73	20	36.2	15.65	13.2	313	135	4.3	101	20.7	26	1.31	130	1.15	7.6	3.7	0.7	75	34	17	1
494	50	1	1	101	70	89	18	36	8.18	13	235	141	4.5	105	24	10	0.86	122	8.9	6.1	3.5	2.4	60	52	15	0
495	62	1	1	144	94	77	22	36.4	11.34	16.3	211	144	3.6	111	24	13	1	101	8.9	6.8	4.1	0.6	57	28	17	1
496	27	1	0	135	93	83	16	36.2	7.8	14.7	387	140	4.3	103	26	13	0.9	133	9.5	7.4	4.4	0.4	110	25	44	0
497	77	1	0	203	93	71	16	36.3	6.13	15.2	176	141	4.3	104	24	12	0.91	198	9.1	6.6	4.1	1	39	31	26	0
498	74	0	1	152	95	129	28	36.8	6.81	12.7	237	137	5.4	101	24	15	1.18	121	9.2	7.7	4.5	0.6	80	26	26	0
499	46	0	0	133	84	72	18	36.2	5.97	13.6	292	138	4.3	105	23	16	0.72	114	9.4	7.2	4.3	0.5	51	19	13	0
500	69	1	0	123	87	100	18	38	4.69	12.9	181	134	5.6	101	24	46	2.82	121	8.9	6.8	3.6	1.7	113	19	12	0
501	59	0	1	144	92	65	16	36	6.11	14.3	264	139	4.4	103	21	12	0.65	90	9.5	7.4	4.5	0.6	41	24	17	1
502	49	1	1	121	62	73	16	36.5	7.09	13.4	225	140	4.2	104	24	15	0.88	115	9.2	7.2	4.2	0.6	64	22	20	0
503	91	1	0	184	79	90	20	36.2	6.68	12.3	176	142	3.6	111	19	21	0.96	109	8.4	6.3	3.6	1.6	135	172	139.98	0
504	69	1	0	124	76	110	24	36.6	11.36	12.7	311	143	4.2	106	27	25	0.83	134	8.4	5.7	3.3	0.3	51	20	21	0
505	58	1	0	159	78	64	16	36.5	5.95	14.3	205	142	4.2	105	24	14	0.93	97	9.7	7	4.6	0.9	49	43	54	1
506	46	1	0	133	94	66	18	36.5	6.79	14.4	179	140	4.1	102	24	13	1.08	88	9.3	6.7	4.3	0.8	62	19	13	0
507	60	1	0	149	91	94	18	36.4	10.57	15.5	216	139	4.4	100	24	10	1.09	166	9.9	7.1	3.9	0.9	74	15	15	0
508	63	0	0	131	78	85	20	36.3	4.56	13	206	141	4.1	103	24	14	0.52	85	9	6.1	3.8	0.8	40	25	23	0
509	55	1	0	167	94	88	16	36.6	11.62	13.6	216	140	4.1	104	25	12	0.85	118	9.5	6.6	4.1	0.9	54	14	12	0
510	76	0	1	230	124	106	28	36.2	5.88	13.3	206	138	4	105	29	14	0.87	116	1.13	6.5	3.8	0.5	56	71	41	0
511	85	0	0	148	73	62	18	36.3	8.22	13.8	231	138	4.6	104	22	23	1.13	223	9.5	6.6	4	0.4	66	32	26	0
512	48	0	1	141	78	104	24	36.8	5.62	12.6	153	137	3.7	104	24	15	0.63	117	9.1	6.5	4.2	1	40	13	12	0
513	76	0	0	195	94	65	18	36.5	7.01	12.4	272	141	3.9	105	24	13	0.79	96	9.1	7.1	4.3	1	72	20	15	0
514	69	1	0	158	103	74	18	36.6	4.06	13.9	281	141	3.8	104	27	9	0.91	99	8.7	6.8	4.2	0.4	63	27	28	0
515	60	0	0	129	61	92	16	36.2	4.48	12.3	286	140	4.1	110	23	14	0.56	90	8.5	6.4	3.6	0.5	111	12	8	0
516	71	0	1	184	106	84	30	36.3	6.92	14.2	184	133	4.3	102	21.2	16	0.62	299	9.1	7.4	3.8	0.4	99	38	26	0
517	77	0	0	129	71	60	18	36.5	5.05	13.7	197	140	4.2	107	24	23	0.73	88	8.8	6.6	4.2	1.2	39	28	28	0
518	58	1	0	134	82	98	16	36.3	8.55	13.4	290	138	3.4	107	20.3	17	0.86	155	9.1	7.1	4.2	0.4	85	29	26	0
519	33	0	0	136	89	66	16	36.5	7.95	13.6	297	140	4.1	105	28	12	0.68	102	9.4	6.6	4.2	1.2	44	11	9	0
520	61	1	0	153	85	94	20	36.3	5.92	14.9	274	140	4	105	24	16	0.94	190	9.2	6.1	4	0.5	88	22	26	0
521	61	1	0	156	79	75	16	36.5	8.7	15.2	281	141	3.9	105	24	11	0.94	113	9.4	6.3	4.2	0.6	95	24	27	0
522	43	0	0	198	91	92	18	36.3	8.52	12.6	274	143	4.4	109	27	9	0.6	102	9.1	7	3.8	0.5	56	20	17	0
523	46	0	0	202	95	75	18	36.2	4.86	12.1	249	142	3.9	105	24	11	0.68	114	9.6	7.4	4.1	0.4	42	15	9	0
524	61	1	0	115	83	88	18	36.3	7.55	16.8	177	139	4.6	104	24	14	1.03	126	9.1	7.3	4.4	0.7	72	44	52	0
525	73	1	0	167	78	79	18	36.4	7.15	9	242	137	4.8	107	22	23	1.42	170	8.9	6.9	4.1	0.4	76	25	15	0
526	62	1	0	142	79	66	18	36	8.18	13	190	141	4.4	106	30	18	0.81	123	8.6	6.9	3.9	1.3	50	22	27	0
527	73	0	0	145	65	61	20	36.1	10.19	8.5	117	129	4.7	99	23.3	64	3.21	357.06	1.2	5.7	3.3	0.5	137	87	139.98	1
528	55	1	1	129	84	94	18	36.6	10.08	14.3	290	136	3.4	101	24	14	0.83	147	8.8	7.4	4.1	1.1	39	20	27	0
529	70	1	1	181	75	62	30	36.2	3.98	10.4	237	142	4.5	104	27.1	27	1.52	169	10	6.8	4.1	0.4	33	19	8	0
530	63	0	0	150	80	63	16	36.5	5.87	13.9	196	142	4.1	106	24	17	0.64	119	9.5	7.4	4.4	0.5	51	16	15	0
531	44	1	0	143	94	57	16	36.3	6.3	13.3	300	141	3.8	103	25	14	0.73	106	9.3	6.4	4.3	0.5	81	22	36	0
532	73	0	1	197	99	99	20	36.6	6.5	12.6	234	140	3.9	104	28.9	15	1.15	181	1.15	7.5	4.3	0.4	74	21	15	0
533	53	0	0	164	104	65	18	36.4	6.83	13.8	239	142	3.7	101	27	14	0.67	105	9.8	7.3	4.4	0.5	49	40	60	0
534	79	1	1	138	81	44	20	36.5	9.83	11.6	201	139	3.9	107	25.4	19	0.93	77.47	8.1	6.2	3.6	0.6	39	14	12	0
535	66	0	1	143	64	98	16	36.4	7.08	15.4	213	139	4.5	105	19	23	0.9	295	9.3	7.8	4.1	0.5	95	29	51	0
536	67	1	1	118	73	72	16	36.3	4.83	14.7	225	141	4.2	105	26	27	1	121	9.3	6.2	3.9	0.5	54	21	17	0
537	67	1	1	115	70	64	18	36	3.47	15	223	138	3.2	108	25.7	21	0.95	101	1.11	6.3	4.1	0.5	37	34	21	0
538	70	1	0	138	77	70	16	36.6	7.09	13.4	225	140	4.2	104	24	15	0.88	115	9.2	7.2	4.2	0.6	64	22	20	0
539	69	1	0	150	70	62	18	36.5	7.08	15.2	204	140	4.2	102	27	11	0.8	152	9.4	6.9	4.2	0.5	50	33	37	0
540	69	1	1	163	68	67	18	36	3.99	14.1	179	140	3.9	106	27	11	0.98	110	8.1	6.1	3.7	0.9	67	16	20	0
541	41	0	1	141	83	87	18	36.2	6.66	14.7	304	139	4.1	108	20	10	0.63	102	9.1	7.5	4.1	0.5	56	18	12	0
542	66	0	0	175	83	86	18	36	12.71	14.5	197	142	4.3	104	27	30	0.64	159	9.2	6.4	3.8	0.5	60	17	20	0
543	41	1	1	142	69	78	22	36	6.09	10.1	379	140	3.5	104	24	19	0.85	99	8.7	6.4	3.4	0.7	119	52	50	0
544	43	0	0	178	118	78	16	36.3	7.09	13.4	225	140	3.7	105	24	7	0.63	87	9.2	7.2	4.3	0.9	66	18	14	0
545	59	1	0	152	72	102	20	36.5	2.9432	7.5	64.32	137	3.3	105	27.8	23	0.81	130	1.14	6.6	4	0.7	52	12	15	0
546	29	0	0	134	86	94	18	36	6.43	13.3	256	139	4.7	104	25	16	0.78	88	9.2	7	4.1	0.6	57	17	18	0
547	78	0	0	142	65	73	24	36.3	12.99	11.2	428.68	138	3.6	97	24	8	0.56	115	9.5	6.5	3.7	0.8	85	20	14	0
548	60	1	1	117	81	105	20	36	5.09	13.6	261	142	3.8	108	24	17	0.89	164	9.3	7	4.4	0.5	32	22	28	0
549	55	0	0	155	85	60	16	36.2	4.61	12.5	212	138	4.2	103	24	15	0.77	91	9.4	6.8	4	0.3	61	18	13	0
550	64	0	0	121	73	113	20	36.5	7.09	13.4	225	140	4.2	104	24	15	0.88	115	9.2	7.2	4.2	0.6	64	22	20	0
551	41	0	0	150	93	76	18	36.4	7.97	13.3	306	137	3.8	107	24.5	15	0.98	109	1.14	7.4	4.4	0.4	42	15	12	0
552	82	1	1	201	97	101	18	36.6	7.48	8.7	317	137	4.7	110	16	43	2.46	174	9.5	6.8	3.5	0.4	63	18	11	0
553	62	1	0	136	79	82	30	36.1	7.61	13.1	177	141	4.1	104	24	19	0.7	106	8.8	7.1	4.1	0.7	64	22	18	0
554	45	1	0	134	85	72	16	36.4	7.59	15.5	208	144	4.1	104	30	10	0.97	92	9	6.9	4.2	0.9	65	22	57	0
555	51	1	0	123	73	79	18	36.5	4.67	15.1	294	140	4.6	104	26	10	0.87	111	9	7.1	4.2	2	68	32	58	0
556	57	1	0	184	94	59	16	36.5	5.65	13.9	178	140	4.1	105	25	10	1.07	144	9.3	6.9	4.4	1	65	26	20	0
557	57	1	0	122	79	61	20	36.4	4.36	13.7	190	140	4.3	103	30	10	0.9	97	8.7	6.8	3.7	0.9	68	36	31	0
558	57	1	0	142	87	59	16	36.3	4.3	12.5	198	142	4.3	107	24	12	1.04	92	8.5	6	3.7	0.6	63	25	30	0
559	58	0	0	124	80	70	16	36.3	3.76	14.5	145	143	4	103	31	19	0.64	106	9.4	7.3	4.5	0.6	46	23	28	0
560	67	0	1	229	96	69	20	36.5	6.15	13.2	292	139	4	108	20	14	0.68	319	8.9	6.6	4	0.4	97	14	16	0
561	75	0	0	160	90	81	20	36.5	4.29	13.9	180	129	3.7	93	27.8	10	0.89	109	1.11	8	4.8	0.4	75	19	10	0
562	75	0	0	159	85	76	18	36.5	3.56	11.5	140	137	4.6	101	24	14	0.73	94	9.2	7	4.3	0.4	77	16	7	0
563	55	0	0	152	85	81	18	36.2	9.63	12	208	142	4.2	108	24	14	0.61	100	8.8	7	4	0.7	54	27	26	0
564	60	0	0	178	98	75	18	36.2	8.81	14.1	267	141	3.3	105	25	12	0.79	134	9.7	7.2	4.6	0.6	85	17	20	0
565	78	0	0	149	80	79	20	36.4	6.89	11.2	190	145	5.3	111	24	18	1.43	93	9.5	6.7	4	0.5	60	22	15	0
566	53	1	0	140	95	102	18	36.4	8.56	14.8	230	140	4.1	107	21	14	1.12	110	9.1	6.6	4.2	0.7	50	20	33	0
567	86	0	0	202	101	73	20	36.6	4.66	15.3	242	130	3.6	92	31	64	1.83	126	1.13	7.8	4.5	0.7	60	29	20	0
568	82	1	0	184	104	71	18	36.5	5.66	14.3	138	140	3.9	105	23	20	1.72	95	8.6	6.7	3.9	0.9	80	19	15	0
569	52	0	0	230	124	89	18	36	9.05	13.2	197	141	4.6	105	26	15	0.62	123	8.8	6.7	3.7	0.4	57	14	11	0
570	73	1	0	155	74	95	16	36.7	5.52	14.1	216	140	3.6	105	24	14	0.85	113	8.6	6.8	4.2	0.4	93	19	17	0
571	71	0	1	151	101	132	20	36.6	4.44	12.8	148	142	3.2	107	24	12	0.56	179	8.3	6.2	3.7	0.4	61	55	71	0
572	51	1	0	141	94	92	18	36.2	5.6	17.5	236	140	3.9	102	24	16	0.94	210	9.4	6.8	4.1	0.7	99	18	22	0
573	46	1	0	137	80	115	16	37.9	8.97	11.7	338	136	4.2	95	29	14	1.08	115	8.6	6.9	3.6	0.8	79	18	22	0
574	53	0	0	150	81	93	18	36.6	6.49	9.5	295	140	4.3	106	24	12	0.49	104	8.9	7.2	3.8	0.4	72	13	15	0
575	62	0	0	142	76	62	18	36.6	6.71	12.3	311	141	4.5	105	24	21	1.07	97	9.2	7	3.9	0.6	76	22	18	0
576	83	1	0	147	77	73	16	36.3	8.05	14.1	218	138	3.8	100	28	18	0.98	140	8.9	7	3.9	0.6	45	21	24	0
577	54	0	0	154	85	107	20	36.5	9.96	13.3	190	137	3.9	104	20	13	0.62	122	8.5	6.5	3.8	0.6	32	18	16	0
578	66	1	0	139	80	68	16	36.8	4.15	9.7	144	137	4.7	111	16	64	5.82	98	7.9	6.1	3.4	0.3	69	14	12	0
579	59	1	0	109	70	61	20	35.7	9.04	14	206	140	4.4	103	24	22	1.18	141	8.7	6.5	3.9	0.8	53	21	27	0
580	64	1	1	163	89	94	20	36.5	7.09	13.4	225	140	4.2	104	24	15	0.88	115	9.2	7.2	4.2	0.6	64	22	20	0
581	79	0	1	230	112	68	20	36.2	7.57	12.7	264	136	4.4	99	26	31	1.58	209	9.3	7.6	4.1	0.4	49	15	10	0
582	64	1	1	100	67	54	17	36.2	7.39	13.5	172	142	3.3	108	24	15	0.89	114	8.9	6.7	3.9	0.4	59	15	16	1
583	41	0	0	215	103	112	24	36.5	8.09	11.7	279	141	3.9	106	24	8	0.71	105	9	6.9	4.4	1.4	51	14	9	0
584	33	0	0	124	77	72	22	36.7	8.33	13.4	255	140	4.4	107	24	14	0.89	83	9.2	7	4.3	0.8	49	15	11	0
585	84	1	0	218	102	77	18	36.5	7.6	12.3	197	134	4.2	101	24	16	0.83	84	8.7	6.3	3.9	0.6	52	17	16	0
586	73	1	0	178	95	72	16	36.6	9.9	14.2	237	138	4.5	104	25	18	1.15	103	8.7	6.7	3.8	0.4	55	54	39	0
587	42	1	0	193	103	101	18	36.8	8.66	17.2	234	142	4.3	107	24	16	0.92	91	9.1	6.6	4.1	0.4	66	33	29	0
588	78	1	0	115	56	60	16	36.3	9.32	13.9	126	141	4.1	105	24	12	0.74	128	8.5	6.8	3.9	1.2	52	22	31	0
589	70	0	1	127	74	65	18	36.5	6.41	11.4	159	139	4.3	105	22	19	0.7	169	8.6	6.4	3.9	0.5	45	18	18	0
590	74	1	0	151	89	62	18	36.2	6.31	15.6	207	139	4	106	29.3	12	0.83	116	1.17	7.4	3.9	0.8	63	17	13	0
591	52	0	0	104	63	151	16	36	17.8836	9.9	428.68	128	3.3	94	19	12	0.49	96	7.9	5.7	3.2	0.7	62	27	8	0
592	73	1	0	141	72	71	18	36.2	5.41	13.8	155	138	4.1	106	24	14	1	94	9	7.6	3.2	1.1	57	68	17	0
593	61	1	0	190	104	73	18	36.5	6.3	14.6	157	142	4.2	102	29	13	0.97	224	9.2	6.9	4.2	0.5	46	39	52	0
594	76	0	0	154	75	76	18	36.5	5.46	12.7	184	143	3.8	109	26	10	0.65	92	9	6.7	3.7	0.5	46	33	24	0
595	69	0	0	195	117	88	18	36.1	8.26	15.1	201	139	4.3	103	24	15	0.77	113	9.5	7.6	4.2	0.4	40	25	25	0
596	60	1	0	174	97	68	16	36.5	9.56	15.6	127	139	4.7	102	24	17	0.96	141	9.6	7.2	4.6	0.8	74	43	69	0
597	69	1	1	184	93	98	16	36.6	8.56	14.1	139	140	3.6	104	23	23	1	114	9	6.7	4.1	0.8	88	37	39	1
598	47	1	0	181	124	77	16	36.6	5.64	16.1	304	142	4.2	108	27	15	1	143	9.6	8	4.2	1	73	33	27	1
599	77	1	0	131	82	102	20	36.2	7.12	17.3	230	137	3.9	103	24.3	20	1.19	153	1.13	6.7	3.9	0.6	70	15	17	0
600	77	1	1	129	86	64	20	36.6	4.8	14	117	138	5.1	108	24	33	1.59	116	8.7	7.3	3.8	0.8	67	20	13	0
601	75	0	0	197	93	100	20	36.5	7.09	13.4	225	143	4.3	106	24	15	0.88	115	9.2	7.2	4.2	0.6	64	22	20	0
602	68	0	1	185	97	98	20	36.4	6.06	10.9	165	145	3.9	111	24	13	0.78	91	8.4	6.5	3.8	0.7	40	16	17	1
603	61	0	0	188	84	73	16	36.3	6.2	14.3	177	135	4.3	98	25	16	0.59	317	9	7.1	4	0.5	99	14	15	1
604	56	1	0	133	92	70	16	36.3	5.62	13.4	136	139	4.2	104	26	20	1.04	114	9	6.3	4	0.6	37	15	17	0
605	80	0	0	109	76	110	20	36.9	5.61	13.1	144	142	3.9	111	21	16	0.69	103	8.8	5.7	3.2	0.5	52	26	21	1
606	80	0	0	142	81	71	17	36.4	4.85	14.1	146	137	4.1	102	24	16	0.9	111	8.8	6.6	3.9	0.6	39	32	27	0
607	53	0	0	106	63	80	18	36.3	7.09	13.4	225	140	4.2	104	24	15	0.88	115	9.2	7.2	4.2	0.6	64	22	20	0
608	76	1	0	174	95	92	18	36.5	5.68	13.7	161	141	4.4	104	29	20	1.06	141	9.6	6.9	4.2	0.5	68	21	19	0
609	76	0	0	181	79	75	20	36.7	5.17	12.4	189	143	3.4	106	27	10	0.6	104	9	6.5	3.9	1.3	36	34	19	0
610	66	0	1	122	60	65	20	36.6	7.3	12.2	195	138	3.2	105	26.8	12	0.93	104	1.09	6.7	4.3	0.7	63	16	12	0
611	54	0	1	162	93	61	16	36.1	7.24	12.7	284	142	4.3	103	24	15	0.69	106	9.3	7	4.1	0.5	71	16	14	1
612	70	0	0	132	85	71	18	36.6	4.19	11.4	206	141	3.9	107	24	22	0.56	94	8.4	6.2	3.9	0.8	64	30	41	1
613	66	0	0	105	58	112	20	36.4	6.77	8.6	322	139	4	103	24	15	0.6	105	9	6.3	3.7	0.5	68	26	19	0
614	82	1	0	177	78	106	20	36.1	11.03	11.3	228	144	3.9	108	24	18	1.26	101	8.6	5.8	3.8	0.9	60	21	15	0
615	79	0	0	127	90	110	16	36.3	7.05	9.5	176	136	4.3	107	17.3	59	3.23	161	1.17	7	3.5	0.7	61	13	9	0
616	52	0	1	180	84	86	18	36.9	9.14	13.9	339	142	3.9	107	24	14	0.86	175	9.5	7.9	4.5	0.6	115	38	49	0
617	75	0	0	138	81	115	24	36.1	5.36	12.1	159	141	3.8	108	25.8	20	0.79	129	1.17	6.3	3.9	0.5	53	20	17	0
618	72	1	0	193	81	81	16	36.5	6.28	10.3	206	134	5.6	95	21	64	8.2321	146	9.9	6.5	3.8	0.3	64	11	10	0
619	63	1	0	131	80	93	16	36.3	11.14	13.5	395	139	3.8	106	24	15	1.11	107	9.2	6.6	3.8	0.7	47	14	19	0
620	59	1	0	197	119	75	20	36.2	6.27	14.3	290	139	3.7	102	27.1	13	1.27	178	1.09	7	4.3	0.4	92	22	27	1
621	63	1	0	152	87	72	16	36.6	7.09	14.8	252	142	4.6	106	28	9	0.79	114	8.9	6.7	3.9	1.1	61	25	24	0
622	59	1	0	220	110	60	18	36.4	7.32	12.3	341	138	4.2	105	24	18	1.14	196	8.9	6.3	3.7	0.3	52	22	14	1
623	81	1	1	92	52	44	14	35.532	11.1	13.7	127	142	4.8	103	24	24	1.73	191	9.1	7	3.9	1.5	76	11	6	0
624	38	0	0	212	122	67	18	35.9	7.61	14	203	138	3.5	104	24	11	0.81	134	8.6	6.6	4.1	0.6	40	17	15	0
625	73	1	1	178	88	89	20	36.5	5.55	9.4	250	136	4.8	101	22	46	1.72	199	7.4	8.4	5	0.4	76	44	43	0
626	50	0	1	138	80	70	18	36.5	4.58	11.9	280	142	3.6	109	24	7	0.68	101	8.5	6.1	3.7	0.3	51	25	37	0
627	66	0	0	137	65	50	16	36	13.91	14.8	359	130	4.9	95	26	8	0.8	111	9.3	6.9	3.7	0.8	49	26	12	0
628	80	1	0	162	83	59	18	36.2	7.21	14.7	194	141	4.4	106	25	14	0.9	98	8.9	7.4	3.9	0.6	102	20	13	1
629	68	1	0	158	75	83	16	36.6	8.86	12.9	210	136	4.3	100	26	11	1.11	114	8.7	6.1	3.8	0.7	55	18	17	0
630	76	1	0	144	88	66	22	36.5	4.6	13.8	220	140	4.2	104	24	22	0.98	151	8.9	6.2	3.7	1.5	54	37	49	0
631	77	0	1	134	92	74	18	35.8	10.51	13	270	143	4	108	24	25	0.93	112	8.9	6.7	3.7	0.5	70	48	85	0
632	41	0	0	116	84	113	20	36.2	11.15	16.9	268	136	4.8	103	16	9	0.72	86	9.5	7.4	4.2	0.6	42	35	18	0
633	58	1	0	156	95	86	16	36.5	5.53	13.9	240	141	3.7	107	24	12	0.89	130	8.7	6.4	4	0.5	73	17	14	0
634	56	1	0	182	77	77	24	36.6	4.38	9.9	206	135	4.7	99	26.6	45	8.2321	194	1.14	6.9	4.1	0.3	128	16	13	0
635	28	1	0	146	80	91	16	36.6	7.09	13.4	225	140	4.2	104	24	15	0.88	115	9.2	7.2	4.2	0.6	64	22	20	0
636	70	1	0	169	103	74	17	36.5	7.09	13.4	225	140	4.2	104	24	15	0.88	115	9.2	7.2	4.2	0.6	64	22	20	1
637	43	1	0	188	124	79	16	36.5	13.16	14.6	268	140	4.1	102	24	14	1.02	128	9.2	6.6	4.1	0.5	115	49	128	1
638	76	1	0	143	80	83	18	36.6	5.62	16.6	179	138	4.2	104	23	13	0.91	122	8.7	6.8	3.8	1	151	59	71	0
639	72	1	0	165	74	60	20	36.2	11.37	12.9	200	137	4.3	99	26	19	1.41	282	8.7	6.8	3.9	0.7	81	17	17	1
640	78	0	1	143	76	65	20	36	4.77	11.4	232	142	3.9	106	25	11	0.68	97	8.5	6.8	4	0.5	120	20	19	0
641	59	1	0	132	78	73	18	36.6	4.45	11.7	65	136	4.7	102	27	13	0.81	123	10.4	7.2	4.3	0.6	139	25	17	0
642	67	1	1	147	79	99	16	36.3	11.62	12.5	213	139	3.8	106	27	10	0.94	116	9.3	6.8	3.9	0.9	51	22	30	0
643	63	0	1	158	88	68	18	35.7	6.46	12	217	142	4.6	105	31	14	0.78	114	9.6	6.9	4.1	0.5	41	23	19	0
644	73	0	0	177	88	59	18	36.4	3.78	10.5	232	141	3.9	104	27	13	0.71	96	8.6	6.5	3.3	0.4	84	22	13	0
645	79	0	0	168	89	90	18	36.3	4.52	13.4	146	140	4.3	109	21	20	1.03	89	8.8	6.7	4.1	1.9	61	21	33	1
646	24	1	0	170	70	74	16	36.4	9.65	12.9	286	142	3.9	108	24	14	1.19	117	8.9	7.8	3.9	0.7	73	14	11	0
647	76	1	1	215	112	52	30	36	7.09	13.4	225	140	4.2	104	24	15	0.88	115	9.2	7.2	4.2	0.6	64	22	20	0
648	71	0	0	123	70	96	18	36.6	7.09	13.4	225	140	4.2	104	24	15	0.88	115	9.2	7.2	4.2	0.6	64	22	20	0
649	78	1	1	155	78	61	18	36.2	8.87	11.8	172	133	4.5	95	24	23	0.93	150	9.7	6.8	4.2	0.5	63	20	16	0
650	78	1	1	113	68	69	18	36.5	7.83	11.6	179	136	4.7	100	24	24	1.02	357.06	9.1	6.3	3.9	0.4	60	16	15	0
651	66	0	0	209	109	97	20	36.3	6.22	15.4	326	144	4.6	108	25	8	0.77	106	9.4	7.5	4.4	0.8	63	17	15	0
652	29	0	0	152	91	77	18	36	8.46	13.9	266	134	3.6	99	26.3	11	0.99	162	1.09	7.5	4.5	0.5	65	31	42	0
653	77	1	0	134	72	101	18	36.4	7.39	11	111	130	5	96	24	22	0.99	144	10	6.3	4	0.7	79	29	24	0
654	70	1	0	109	75	93	20	36.7	12.65	11.1	320	137	3.8	110	23	18	2.9	107	8	6.5	3.1	0.6	67	20	18	0
655	43	1	1	123	76	80	18	36.4	8.72	12.4	276	145	3.8	107	24	15	0.95	105	8.9	7	4.1	0.5	81	19	15	0
656	64	0	1	150	89	76	18	36.5	7.62	11.2	173	141	4.5	106	24	11	0.72	201	9.6	6.1	3.7	0.7	184.34	17	17	0
657	76	0	1	161	85	94	16	36.3	8.09	11.8	223	136	3.6	102	24	18	0.64	157	8.4	6.3	3.8	0.7	64	26	14	0
658	65	0	0	180	77	77	18	36.6	5.89	12	226	142	3.9	106	23	16	0.67	123	8.4	6.9	4.3	0.6	70	38	36	0
659	59	0	0	153	81	91	18	36	3.43	11.6	200	143	3.9	106	24	14	0.67	102	9.9	7.2	4	0.6	68	16	10	0
660	38	0	0	230	124	92	18	36.5	6.09	11.2	240	137	4.5	95	24	21	5.84	77.47	9.4	7.7	4.5	0.4	66	17	19	0
661	38	0	0	175	81	81	24	36.2	6.41	10.7	195	137	5	94	24	51	8.2321	225	8.9	7.2	4.1	0.4	63	12	14	0
662	33	1	0	172	113	79	18	36.3	4.98	17.5	201	136	4	103	27.9	11	0.84	112	1.05	7.3	4.4	1.4	36	17	31	0
663	54	1	0	217	124	117	17	36.3	12.86	17.5	271	140	4	100	21	28	1.36	195	9.4	7.5	4.6	0.7	73	22	24	0
664	75	1	0	217	104	84	16	36.6	6.15	12.5	205	141	4.4	106	24	21	0.89	116	9	6.6	4	0.9	64	18	13	0
665	79	0	1	134	90	110	20	36.9	6.04	12.2	273	138	4.3	105	24	12	0.58	121	9.1	6.6	3.9	0.8	66	16	14	0
666	79	0	0	151	98	116	18	36.3	6.13	13.1	177	133	3.9	104	25.8	15	0.88	112	1.14	7.2	4.2	0.6	64	22	20	0
667	68	1	0	168	77	81	18	36.4	8.69	10.1	179	138	5.757	101	24	51	8.2321	157	8.4	5.7	3.4	0.4	54	21	22	1
668	67	1	1	100	52	44	16	36.5	6.32	11.9	140	133	5.757	109	16.2	14	1.25	318	1.15	6.2	3.1	1.2	184.34	45	43	0
669	64	1	0	179	88	54	18	36.3	4.38	13.6	176	141	4.3	108	24	19	1.51	107	8.5	6.3	3.6	0.5	85	104	139.98	0
670	61	0	0	154	77	70	18	36.5	7.47	12.4	315	139	4.3	100	25	16	0.75	120	9.5	6.6	4.1	0.6	84	13	12	0
671	72	0	0	158	94	86	18	36.7	4.95	12.9	160	144	4	108	27	16	0.79	112	9.3	6.9	4	0.6	73	33	26	0
672	57	0	1	157	83	74	28	36.6	16.04	10.3	136	132	5.757	99	16	64	8.2321	244	9.9	7.1	4.1	0.4	183	32	43	1
673	53	1	0	148	91	84	16	36.5	4.28	12.8	174	140	3.7	104	30	21	1.07	94	8.8	6.6	3.9	0.8	40	21	18	0
674	62	1	1	158	83	66	16	36.7	5.18	13.5	202	140	3.8	105	24	17	0.82	129	8.9	6.2	4.1	0.8	52	17	16	0
675	38	0	0	128	74	69	20	36.2	3.83	13.2	193	139	4.1	104	25	19	0.77	107	8.4	6.6	4	0.5	45	17	10	0
676	71	0	1	110	67	122	20	36.5	13.35	10.7	364	141	4.8	107	24	26	0.98	158	8.9	6.6	4	0.5	80	20	25	0
677	35	1	0	165	77	63	18	36.7	9.36	15.3	286	143	3.9	106	24	10	0.49	121	8.6	6.8	3.6	0.6	78	35	37	0
678	64	1	0	170	98	78	18	36.5	3.99	14.8	181	141	4	104	27	12	0.8	105	9.5	7.1	4.3	0.7	56	23	26	0
679	70	1	0	155	79	98	20	36.1	5.69	12.1	221	139	4.9	107	24	21	1.36	126	8.7	7.6	3.7	0.5	98	18	15	0
680	81	1	1	188	71	54	18	36.2	7.92	14.9	138	138	4	102	27	16	1.02	170	9.1	6.9	3.9	1	68	17	20	1
681	70	1	0	135	75	74	18	36.6	12.19	10.2	218	128	4.3	90	29.8	48	8.2321	90	1.05	6.4	3.8	0.4	68	43	29	0
682	80	1	0	166	77	69	18	36.2	3.79	14.5	70	142	4.3	104	29	12	0.8	93	8.7	6.4	3.8	1.2	57	19	18	0
683	77	0	1	177	93	77	22	35.532	4.26	13.9	201	137	3.2	107	24.1	12	0.62	149	1.09	7.2	4.2	0.9	60	22	12	1
684	57	0	0	126	70	92	18	36.6	8.94	11.9	237	143	3.7	106	24	11	0.67	118	8.6	6.5	3.7	0.6	100	12	14	1
685	53	1	1	152	93	75	16	36.3	6.69	15	215	138	3.7	104	24	14	0.81	120	8.9	6.5	4	0.5	50	15	17	0
686	46	0	1	121	102	118	28	36.9	9.82	16.7	302	137	4.4	97	29.2	26	0.9	160	1.24	8.4	4.2	0.5	72	40	23	0
687	78	0	0	187	83	89	18	36.6	5.48	12.6	187	142	4.6	107	25	15	0.95	125	10	7.1	4.5	1	91	21	20	0
688	72	0	0	130	68	109	20	36.5	4.85	8.8	149	138	4.1	100	28	16	1.28	104	8.2	6.6	3.6	1.5	53	15	7	0
689	71	1	0	145	82	64	18	36.4	7.88	11.5	273	141	4.1	109	21	20	1.29	107	8.6	6.2	3.6	0.7	62	22	14	0
690	75	0	1	139	64	82	18	36.2	10.71	10.8	233	141	4.9	100	23	26	1.29	112	10.4	7.3	3.7	0.7	151	24	19	0
691	57	0	1	166	111	93	24	36.5	5.4	12.2	210	135	3.9	96	31	21	4.96	218	1.21	7.1	4.3	0.5	93	20	20	0
692	44	0	1	148	80	70	20	36.6	6.87	13.5	213	141	4.5	104	24	10	0.65	80	9.2	6.9	4.1	1.2	49	23	16	0
693	80	1	1	119	54	69	16	36.5	11.82	7.7	397	135	4.7	104	24	26	1.38	105	8.6	6.6	3.4	0.6	90	11	6	0
694	65	0	1	169	100	90	16	36.5	6.79	13	221	137	4.4	101	24	8	0.69	175	9.5	7.1	4.5	0.7	64	15	19	0
695	60	0	0	155	93	84	20	36.2	13.17	14.4	239	142	3.9	103	27	11	0.77	100	9.5	7.5	4.7	1	165	20	16	0
696	62	1	0	104	66	152	20	36.7	12.54	13.3	224	136	3.2	97	24	19	1.05	226	9.2	6.8	3.9	1	78	19	23	1
697	64	1	0	199	103	54	16	36.6	5.17	14.5	187	141	4.2	105	24	22	0.9	152	9	6.6	4	1.4	47	18	15	0
698	56	0	0	161	90	67	18	36.2	3.68	11.7	243	145	3.6	106	31	9	0.75	103	8.9	6.7	4.1	0.5	46	19	18	0
699	81	0	0	184	89	65	18	36.5	5.9	13	215	142	4.6	107	24	26	1.51	99	9.4	6.7	3.7	0.4	60	27	18	0
700	78	1	1	186	85	93	18	36.5	6.43	9.8	193	145	5.1	100	24	21	5.18	143	9.6	6.7	4.1	0.3	69	19	18	1
701	78	0	0	195	93	57	18	36.5	7.86	12.5	248	141	4.3	105	24	13	0.62	132	9.2	6.9	4.2	0.4	44	15	13	1
702	62	1	1	181	101	68	16	36.3	7.93	16.7	211	144	4.2	104	24	12	1.11	135	9.3	7.3	4.5	0.6	92	21	30	1
703	29	0	0	130	76	77	16	36.3	4.14	12.6	170	142	4	106	25	13	0.72	100	9	6.7	4.1	0.5	56	41	33	0
704	50	0	0	121	79	73	18	36.2	8	13.2	198	144	4.3	105	28	14	0.61	110	9.1	6.1	3.7	0.5	79	21	15	0
705	52	1	1	131	71	54	20	35.9	10.82	16.3	242	141	3.7	106	24	15	0.95	154	9.1	7.1	4	0.7	41	64	74	1
706	53	0	0	146	80	79	16	37.2	6.04	12.8	206	142	3.7	106	24	8	0.74	85	8.8	6.7	4.2	0.9	47	21	17	1
707	37	0	0	138	77	72	16	36.3	10.13	12.3	292	140	4	106	24	10	0.58	97	8.8	6.1	3.8	0.5	42	16	23	0
708	53	1	1	152	81	75	16	36.5	5.63	12.6	252	143	3.7	106	24	23	0.85	108	8.8	6.8	4	0.3	39	24	21	0
709	64	1	0	149	94	80	16	36.5	7.04	14.8	122	137	3.8	102	24	12	0.78	164	8.7	6.8	3.8	1	47	20	17	0
710	22	1	0	134	76	72	16	36.3	7.58	14.6	266	140	4.3	105	27	7	0.8	89	9.9	7.4	3.6	0.8	58	28	33	0
711	38	1	0	151	101	59	18	36.5	6.9	15.6	243	141	4.2	106	24	14	0.97	104	9.6	6.8	4.1	0.7	69	21	21	0
712	54	0	0	167	93	65	16	36.5	6.16	14.2	253	139	3.7	105	24	13	0.49	106	10.1	7.2	4.2	0.5	95	32	70	0
713	72	1	0	160	81	104	24	36.6	5.9	12.7	161	137	3.8	100	24	18	0.95	279	9.2	6.8	4	1.5	77	36	61	0
714	74	1	1	142	66	72	18	36.6	10.14	11.1	134	130	4.7	98	24	26	1.38	185	8.1	6.4	3.4	0.8	35	29	22	0
715	82	0	0	230	105	71	17	36.6	5.87	8.5	174	131	4.8	95	28.3	55	6.01	138	1.29	6.2	3.5	0.4	79	37	26	0
716	59	0	1	154	91	90	20	36.5	9.47	12.6	160	140	4.4	101	24	16	0.82	162	10.2	7.5	4.2	1	86	19	18	0
717	31	1	0	131	90	66	18	36.2	5.5	16	320	138	4.2	103	25	7	0.78	96	9.4	7.1	4.5	0.8	58	21	34	0
718	57	1	0	155	92	92	22	36.9	4.74	14.2	294	139	4.5	101	31	6	0.7	93	9.5	7.1	3.5	0.7	48	26	24	0
719	58	0	0	135	82	72	16	36.5	5.25	11.9	241	141	3.6	105	24	9	0.49	172	8.2	6	3.6	0.4	72	15	13	0
720	33	0	0	145	79	95	18	36.2	7.25	13.2	241	139	3.8	106	20	8	0.57	91	9.1	7.4	4.4	1.1	46	17	10	0
721	91	1	0	154	74	70	16	36.5	9.96	14.1	183	139	4.3	104	25	10	0.88	108	8.9	6.6	4.2	0.9	61	34	37	0
722	70	1	0	126	68	75	18	36.5	10.12	12.4	183	143	5	107	24	32	1.52	114	8.7	6.6	3.5	0.4	60	13	15	0
723	37	1	0	150	90	74	16	36.6	8.96	15.2	156	141	4.3	104	24	14	0.83	97	9.4	6.9	4.6	0.7	84	45	80	0
724	71	1	0	172	90	66	16	36.3	5.77	14.5	228	141	3.9	106	24	15	0.89	116	9	7.4	4.2	0.6	44	24	23	1
725	42	1	0	175	93	64	16	36.3	7.09	13.4	225	140	4.2	104	24	15	0.88	115	9.2	7.2	4.2	0.6	64	22	20	0
726	70	0	1	150	73	50	19	36.3	3.78	13.4	201	141	3.9	107	23	12	0.67	120	9	7.1	4.3	0.8	61	21	11	0
727	56	1	0	131	73	74	16	36.3	6.48	15.2	212	138	4.1	102	24	19	1.18	230	9.4	7.2	4.2	0.5	80	33	69	0
728	53	0	1	190	107	82	20	36.7	7.36	14.9	362	142	4.1	106	24	19	0.6	125	10.3	7.5	4.6	0.6	64	22	22	0
729	75	1	0	137	83	79	18	36.5	6.03	13.9	214	141	4.6	105	26	21	1.12	83	9.3	7.5	4.2	0.8	71	20	15	0
730	24	0	0	139	93	100	18	36.3	7.09	13.4	225	140	4.2	104	24	15	0.88	115	9.2	7.2	4.2	0.6	64	22	20	0
731	48	1	0	184	101	101	16	36.3	6.98	15.8	240	143	4.8	104	24	13	0.87	111	9.8	7.5	4.7	0.9	57	40	17	0
732	71	1	0	129	81	105	18	35.8	6.83	14.5	114	142	4.5	108	24	15	1.04	203	8.5	6.4	3.8	1	57	42	40	1
733	71	1	0	168	88	77	18	36.5	6.24	14.9	162	141	4.4	104	24	16	0.84	139	9.1	7.3	4.2	0.9	71	30	23	0
734	40	1	0	133	83	120	16	37	2.9432	10.2	220	133	4.3	98	24	9	0.77	170	8.8	6.4	3.7	0.6	65	46	88	0
735	62	0	0	115	59	62	28	36.3	5.33	12.9	221	135	3.2	103	26.5	11	0.76	124	1.15	6.5	4.1	0.8	65	23	7	0
736	75	0	0	161	66	80	18	36.2	6.89	8.7	64.32	137	4.6	104	24	26	0.83	207	9	6.5	3.7	0.3	65	24	39	0
737	26	0	0	142	90	108	16	36.7	4.74	12.5	175	139	4	105	24	11	0.69	150	8.9	6.7	3.9	0.5	33	18	13	0
738	54	1	0	168	91	86	16	36.5	8.27	15.3	214	136	3.6	104	26	15	0.94	227	1.16	6.8	4.2	0.4	47	24	27	0
739	60	1	1	182	102	59	16	36.4	8.16	13.9	146	137	3.5	108	21.9	16	0.9	96	1.05	6.2	3.8	1.4	67	52	78	1
740	72	1	1	142	79	66	16	36.3	5.85	9	271	141	4.3	106	25	16	0.88	95	8.3	6.4	3.7	0.4	49	14	7	0
741	60	1	0	92	54	111	16	36.3	7.55	9.2	162	134	4.5	101	24	22	1.09	106	8.1	6.2	3.6	0.9	70	15	11	0
742	41	0	1	105	73	92	16	38	11.51	11.8	224	138	4.5	108	24	12	0.59	109	9	6.9	4.2	0.7	47	18	11	0
743	32	0	0	122	75	86	18	36.2	5.9	13.3	203	143	4.1	106	24	7	0.61	85	9.4	7.2	4.4	1	44	23	20	0
744	66	1	1	135	79	53	20	36	7.09	15.1	259	138	4.1	106	24	14	0.89	122	8.8	6.6	4	0.5	76	56	50	0
745	72	0	1	149	86	62	18	36.4	7.34	14.1	233	144	3.3	106	24	16	0.7	105	9.4	6.3	3.9	0.4	57	20	19	1
746	68	1	0	159	98	81	18	36.3	8.29	14.8	208	140	4.6	105	24	20	0.93	94	9	7.1	4.2	0.4	91	30	33	0
747	56	0	0	183	79	90	20	36.6	5.24	13.3	179	142	4	110	27	16	0.51	143	8.6	5.8	3.3	0.4	59	20	22	0
748	27	0	0	130	81	74	16	36.5	11.21	14.5	329	137	4.4	103	23	10	0.71	83	8.9	7.4	4.1	0.6	67	15	13	0
749	62	1	0	130	100	102	22	36	5.95	15	198	140	4.4	100	24	13	0.86	118	8.5	7.1	4	0.9	59	25	19	0
750	73	1	0	201	95	84	18	36.5	8.5	14	125	125	4.5	92	24	14	0.69	177	8.5	6.4	4.3	1	49	24	28	0
751	39	1	0	143	86	102	18	36.5	4.77	14.4	221	139	4.4	103	24	11	0.81	110	8.7	6.6	4	1.3	44	20	25	0
752	56	0	0	144	90	82	18	36	4.83	13.9	233	141	4.6	104	24	15	0.72	90	9.9	6.7	4.1	0.5	56	21	22	0
753	72	0	0	142	65	73	22	36.5	10.3	8.9	211	139	4.5	99	23	40	8.2321	105	8.6	6.3	3	0.4	184.34	17	14	0
754	39	1	0	187	117	71	16	36.2	6.26	14.2	273	143	4.6	104	24	10	1.01	84	9.6	7.5	4.4	0.5	60	22	31	0
755	85	0	0	179	75	83	16	36.5	7.94	9.5	219	144	4.7	111	24	35	1.8	107	8.3	6.3	3.4	0.4	58	22	18	1
756	28	1	0	146	91	120	18	37.4	3.77	12.9	236	142	4.4	107	27	13	1.4	96	9.1	6.6	3.7	1.5	94	51	39	0
757	41	0	0	163	90	79	16	36.5	6.79	12	201	138	3.6	107	21	12	0.63	119	8.6	6.9	4.1	0.4	34	18	11	0
758	61	1	0	205	110	76	30	36.5	7.93	15.6	220	139	4.1	104	24	23	0.87	121	9.3	6.6	4.2	0.6	55	81	28	1
759	58	0	1	128	74	84	24	36.6	4.39	12.6	213	141	3.6	106	24	6	0.58	96	8.7	6.2	3.8	0.5	60	17	14	0
760	60	1	1	191	97	92	18	36.6	13.35	14.1	195	140	4.4	106	23	14	0.97	167	8.6	7.3	4.2	0.6	53	18	14	1
761	47	0	0	136	82	73	20	36.7	6.89	12.4	365	141	4.4	107	29	12	0.97	116	9	7	4.1	0.4	89	13	8	0
762	71	1	0	178	103	65	18	36.3	7.09	13.4	225	140	4.2	104	24	15	0.88	115	9.2	7.2	4.2	0.6	64	22	20	1
763	71	1	1	201	89	65	20	36.4	6.66	10.4	115	140	4.5	102	24	53	2.18	109	8.9	5.7	3.3	0.4	41	22	17	1
764	67	0	0	161	100	64	18	36.2	3.4	13.6	140	145	3.9	109	24	11	0.58	87	9.1	6.6	4.1	0.6	64	18	13	0
765	57	0	0	137	100	90	22	36.9	6.2	12.9	216	144	3.9	107	24	12	0.67	101	8.9	6.5	4	0.5	80	24	28	0
766	49	1	1	160	88	54	16	36.3	7.65	12.4	206	140	4	103	24	12	1.06	111	9.3	7.1	4.4	0.9	47	22	35	0
767	83	1	0	192	90	89	16	36.3	5.22	13	228	138	4.6	105	24	30	1.44	104	8.7	7.2	4.2	0.5	107	27	21	1
768	60	0	1	169	61	75	16	36.3	6.04	15.4	212	145	3.9	107	24	15	0.9	84	10.1	7.3	4.7	0.5	63	17	14	0
769	71	1	0	183	93	68	16	36.3	5.44	14	260	142	4.1	104	24	11	0.92	125	8.9	6.8	3.9	0.6	53	22	24	0
770	33	0	0	137	90	127	20	36.5	4.67	14.6	236	139	3.8	107	24	14	0.66	96	9	7.3	4.5	0.7	36	22	15	0
771	59	0	1	158	91	82	18	36.2	6.99	11.7	366	140	4.7	105	25	12	0.8	87	8.8	6.9	3.8	0.4	70	13	13	0
772	68	1	1	145	84	95	17	36.7	8.06	11.6	273	136	3.2	99	28.5	14	1.3	145	1.2	6.6	4	0.3	50	13	18	0
773	55	1	0	110	64	152	28	36.5	7.74	13.3	335	138	4	102	22	17	0.77	140	8.2	6.4	3.2	1.3	130	54	60	0
774	64	0	0	166	75	69	24	36.9	6.34	14.9	257	143	3.7	104	24	10	0.71	102	8.9	7.6	4.3	0.6	85	31	33	0
775	49	1	0	187	109	65	18	36.2	6.71	15.2	262	141	4.1	105	30	11	0.91	107	9.4	7.3	4.3	0.7	60	41	58	0
776	52	1	0	167	97	61	16	36.3	3.82	14	195	138	4	105	24	9	0.71	109	9	6.5	4.2	1.1	58	25	23	0
777	72	1	1	110	68	131	20	36.2	9.45	14.7	206	139	3.9	106	24	10	0.94	92	9	6.8	4.1	0.8	58	31	28	0
778	63	0	1	161	80	80	16	36.4	4.83	12.8	222	141	3.6	106	25	15	0.66	158	9.2	7.1	4.2	0.9	56	15	15	0
779	51	0	0	157	98	104	18	36.2	9.38	13.3	326	138	4.2	107	19	12	0.64	140	9.6	7.5	4.5	0.4	52	23	15	0
780	53	1	1	145	76	67	16	37.7	5.46	11.6	231	144	4.3	109	24	9	0.57	93	8.5	5.7	3.3	1.1	77	47	26	0
781	60	1	0	114	77	84	16	36	5.8	11	208	142	4.4	107	27	17	1.2	134	8.4	6.7	3.5	0.6	39	31	28	0
782	62	1	0	161	102	95	18	35.7	8.24	15	203	139	4	101	24	14	0.83	131	9	6.5	3.9	0.7	45	22	27	1
783	29	0	0	110	71	92	18	35.6	13.6	12.1	270	139	4.4	104	24	9	0.53	89	8.7	6.6	4	0.8	54	14	9	0
784	56	1	0	159	80	80	18	36.7	9.57	14.4	298	138	4.2	103	25	10	0.85	137	9.6	7.3	4.4	0.5	48	18	27	0
785	62	1	1	118	58	72	18	36.6	6.53	12.3	179	138	5.5	99	24	32	8.2321	84	10.4	7.2	4.2	0.7	69	11	17	1
786	73	1	0	112	75	69	18	36.6	8.66	17.5	197	134	5	100	24	32	1.44	160	8.7	6.6	3.8	1.2	43	23	37	0
787	50	0	0	112	71	73	20	36.2	3.51	12.1	64.32	139	3.4	105	26	13	0.78	104	8.8	7.7	3.9	0.8	108	69	33	0
788	77	1	1	92	52	95	22	36.5	7.5	14.6	218	133	4.3	101	29.8	47	1.49	129	1.05	6.8	3.5	0.9	78	35	33	0
789	71	1	0	153	94	64	16	36.5	4.05	14.5	162	142	5.4	104	24	10	0.97	158	9.2	6.9	4.1	1.2	107	120	139.98	0
790	59	1	0	155	89	68	18	36.5	6.09	13.5	217	139	4.5	105	29	18	0.88	144	8.3	6.1	3.7	0.6	38	38	52	1
791	64	0	0	198	101	77	16	36.5	4.95	13.3	183	142	3.8	107	24	12	0.58	93	8.6	6.4	3.9	0.8	71	23	16	0
792	78	0	0	165	78	65	18	36.6	11.17	11.1	242	140	4.6	108	24	13	0.79	112	9.3	7.2	4	0.5	70	16	15	0
793	62	0	0	124	65	71	18	35.9	6.02	11.6	201	143	4.7	109	24	13	1.01	86	9.3	6.8	4.3	0.4	67	21	17	1
794	68	0	1	138	85	93	22	36.4	12.96	12.6	192	138	4.2	101	23	15	0.78	254	9.7	6.7	4.3	0.7	76	11	9	0
795	57	0	0	175	97	86	16	36.3	4.62	12.8	228	139	5.6	101	24	15	0.74	111	9.3	7.3	4.5	0.7	76	20	22	0
796	31	1	0	187	108	92	16	36.2	7.98	16	240	142	4.1	102	29	13	0.88	108	9.4	7.1	4.3	0.8	68	58	117	0
797	88	1	1	191	86	72	18	36.5	5.69	13.7	168	140	4.3	108	24	18	1	129	9.1	6.7	3.9	0.6	67	23	13	0
798	74	0	1	134	78	78	16	36.3	11.53	15.2	64.32	145	4.2	108	24	17	0.82	83	8.6	7	4	0.9	79	52	62	0
799	61	1	0	127	90	71	16	36.2	7.18	12.7	331	138	4.1	101	28	14	0.84	96	9.7	7.1	4	0.7	52	27	15	0
800	80	1	0	116	52	76	16	36.5	3.77	8.1	124	143	5.757	111	16	32	2.56	107	8.4	6.9	3.9	0.3	96	20	14	0
801	81	0	0	167	84	94	18	36.2	7.09	13.4	225	140	4.2	104	24	15	0.88	115	9.2	7.2	4.2	0.6	64	22	20	0
802	46	1	0	134	87	95	20	37	12.1	10.2	195	129	4.7	97	16	64	8.2321	114	1.05	6.6	3.3	0.6	184.34	172	139.98	1
803	73	0	0	132	69	80	18	36.2	7.51	12	272	138	4.4	105	23	22	0.82	107	8.6	6.7	3.9	0.4	90	24	12	0
804	79	0	0	95	52	44	18	35.532	7.64	12.9	204	135	4	105	23.8	32	1.32	154	1.09	7.2	3.7	0.9	46	33	19	0
805	69	1	0	178	93	66	18	36.2	5.02	14.9	223	138	4.4	103	26	17	1.13	102	9.2	7.1	4.2	0.7	46	23	19	0
806	60	1	0	169	86	96	18	36.5	6.31	14.3	249	141	4.9	104	24	12	0.89	125	9.4	7.2	4.5	0.7	46	35	38	0
807	52	0	0	122	75	50	16	36.5	8.93	14.9	240	138	5	97	24	34	1.47	89	9.2	7.9	4.5	1	115	23	17	0
808	69	0	1	158	89	69	16	36.6	15.95	13.6	203	139	4	101	24	28	0.93	357.06	9	6.8	4	1	73	26	14	1
809	42	0	0	124	87	91	16	36.5	7.15	12.3	312	142	3.9	104	24	7	0.62	79	8.9	7.4	4.4	0.5	68	17	14	0
810	77	0	0	132	74	90	18	36.5	7.45	13.5	271	142	4.3	109	24	23	0.72	87	9.2	6.3	3.9	0.5	70	27	26	0
811	61	1	0	118	72	66	18	36.5	6.6	13.9	216	141	4.5	105	27	16	0.96	102	8.9	6.4	4	1	46	29	42	0
812	61	1	0	107	73	69	16	36.2	11.61	14.6	242	138	4.5	102	24	16	0.88	136	9.3	6.6	4.1	1.1	64	31	44	1
813	58	0	0	126	60	68	16	36.5	5.08	11.8	165	141	4.4	105	30	11	0.6	123	10.1	6.8	3.7	1	56	31	29	0
814	61	1	0	133	89	88	16	36.5	7.04	14.6	157	144	3.8	106	24	15	0.82	91	8.7	6.9	4	0.7	126	36	41	0
815	50	0	0	125	71	78	18	36.2	3.45	12.6	187	140	4	106	25	20	0.56	110	9.8	6.9	4.4	0.7	61	14	11	0
816	55	1	0	183	102	57	16	36.6	8.5	15.3	284	141	5.1	103	24	17	0.97	93	9.6	7.4	4.3	1.6	44	18	16	0
817	49	1	0	188	110	97	18	36.5	11.91	16.5	199	141	4	103	27	18	1.03	118	9.5	7.2	4.7	0.9	64	27	50	0
818	58	0	0	146	94	94	16	36.5	4.82	12.4	236	141	4.2	104	24	18	0.73	102	9.2	7.3	4.4	0.4	85	17	13	0
819	69	0	1	118	69	77	20	35.9	12.77	15.5	264	138	4	101	26	18	1	128	9.7	7.3	4	1.5	77	50	58	1
820	69	0	1	116	69	79	24	36.8	14.15	14	225	137	3.9	98	25	19	0.8	162	8.8	5.8	3.2	1.7	63	44	51	0
821	82	1	1	142	90	78	16	36.4	5.74	11.4	234	142	4.2	105	28	35	1.88	104	9	6.9	4.2	0.4	98	12	9	0
822	70	0	0	229	124	93	24	36.5	11.37	13.4	238	137	3.8	103	24	15	0.77	148	9.4	7	4.1	0.7	85	30	23	0
823	77	1	0	154	84	73	18	36.4	4.65	11.9	161	125	3.6	90	24	6	0.73	115	8.2	6.9	4.3	1.3	101	25	14	0
824	66	1	1	157	80	97	20	36.5	5.4	13.1	153	138	4.3	103	27	17	0.82	101	8.8	6.7	3.9	0.7	50	21	22	0
825	46	0	0	117	88	95	18	36.5	6.47	9.2	365	130	4.3	94	24	6	0.49	110	9	6.2	3.9	0.3	78	37	44	0
826	42	1	1	171	101	65	16	36.5	4.96	13.9	251	141	4	104	24	8	0.86	244	8.9	6.7	4.1	0.9	71	26	37	0
827	51	0	0	110	59	69	18	36.5	14.06	14.2	230	138	4.5	100	28	10	0.6	117	8.9	6.9	3.7	0.8	41	34	22	1
828	59	1	1	153	77	75	16	36.6	9.19	14.7	342	138	4.5	103	25	13	0.87	93	9.1	6.9	3.8	0.6	72	21	22	0
829	90	0	1	163	64	108	20	36.8	11.42	14.2	229	139	4	104	24	9	0.66	139	9.1	6.6	3.7	0.4	40	19	24	0
830	39	1	1	92	54	94	20	36.2	6.94	10.8	72	136	3.5	101	25	12	1.3	143	7.8	6.4	3.3	1.9	184.34	75	73	0
831	62	1	1	182	78	113	20	37.1	8.87	16	236	136	3.3	103	18.1	23	1.29	295	1.16	7.2	4.2	0.5	82	33	28	0
832	62	1	1	159	80	89	18	36.5	6.82	13.7	178	142	4.6	107	24	20	0.94	97	8.7	6.2	3.8	0.4	54	21	15	0
833	30	0	0	154	102	77	20	36.2	6.65	11.4	428.68	132	3.2	91	23	30	8.2321	100	9.1	6.9	3.6	0.3	157	29	6	0
834	29	1	0	132	82	90	18	37	4.28	15.3	124	143	3.9	106	24	9	0.82	98	9.7	6.6	4.4	0.9	45	23	28	0
835	78	1	1	168	78	67	18	36.3	5.7	12.3	130	143	4.3	111	24	22	1.12	108	8.4	6.5	3.8	0.4	41	27	35	0
836	40	1	0	122	67	70	16	36.5	4.85	13.9	256	144	3.9	106	23	14	0.97	95	9	7.2	4.5	0.9	44	21	24	0
837	58	0	0	131	84	73	16	36.4	5.4	12.2	166	143	4.7	109	24	15	0.74	101	9.4	6.6	4	0.8	41	22	15	0
838	61	1	1	92	52	106	20	36.3	7.43	13.3	270	138	3.2	108	19.3	16	1.41	169	1.13	7.2	4	0.3	68	31	20	0
839	46	1	0	127	85	82	18	36.2	7.22	14.5	237	143	4.5	109	25	21	0.76	94	9	7.5	4.2	0.5	61	26	25	0
840	59	0	1	140	86	87	20	36.7	7.09	13.4	225	141	3.7	101	24	12	0.79	110	8.7	6.3	3.7	0.5	63	18	12	0
841	46	1	1	143	74	122	20	37.9	8.41	14.1	128	135	3.7	101	25.1	14	1.06	136	8.3	6.5	3.1	1.5	184.34	85	63	0
842	59	0	0	143	63	70	18	36.2	5.02	12.8	271	141	3.9	103	24	16	0.59	88	9.3	7.3	4.3	0.7	72	25	26	0
843	71	1	0	176	97	88	16	36.5	8.53	16	207	136	4.1	102	24	16	1.09	188	8.8	7.4	4.2	0.3	121	27	58	1
844	25	0	0	159	100	96	28	36.3	3.34	9.2	234	139	3.9	106	24	12	0.49	77.47	9.4	7	4.2	0.8	34	16	15	0
845	81	1	0	183	81	96	18	36.3	8.33	10.6	209	140	4.4	101	31	22	1.19	175	8.8	6.9	3.3	0.6	70	15	18	1
846	59	1	0	127	72	82	18	36.5	5.55	12.9	244	141	4.3	108	24	16	0.99	126	9.3	6.8	4.1	0.6	39	32	30	0
847	59	1	0	127	83	83	16	36.1	10.29	14.8	345	140	4.9	104	24	24	0.91	132	9.9	7.6	4.7	0.6	55	22	19	0
848	79	1	0	119	61	80	16	36.4	7.46	11.2	103	134	4	104	27.2	30	1.25	216	1.05	5.7	3.2	1	47	25	18	1
849	29	0	0	144	89	100	18	36.3	7.83	12.3	179	140	3.7	104	21	18	0.81	83	9.3	7.1	4.2	0.5	57	16	12	0
850	50	1	0	147	89	60	16	36	6.09	16.7	172	141	3.8	102	29	14	0.77	164	8.9	6.7	4	0.8	61	32	47	0
851	70	0	1	135	79	60	18	36	6.95	11.5	274	141	4.3	106	24	15	0.63	122	9.1	6.1	3.8	0.5	57	24	32	0
852	70	0	1	106	68	67	16	36.1	6.61	11.6	280	141	4.5	109	24	13	0.63	105	9.4	6.4	4	0.6	56	29	29	1
853	70	0	1	147	78	98	16	36.5	7.85	11.8	265	138	4.2	104	24	20	0.58	99	8.8	6.4	3.8	0.8	71	26	34	0
854	39	0	0	185	113	92	18	36.3	5.48	13.9	293	140	3.7	105	25	11	0.72	133	9.2	7	4.2	0.6	74	21	32	0
855	27	0	0	183	95	95	16	36.4	10.34	12.2	323	140	3.7	106	22	7	0.83	106	8.4	6.7	4	0.4	70	15	13	0
856	50	0	0	151	102	76	16	36.3	5.9	13.1	250	144	3.9	107	24	14	0.6	105	9.3	7	4.4	0.7	46	14	15	0
857	56	1	0	151	92	84	18	36.6	4.52	13.7	163	137	4.2	104	24	14	0.87	166	8.6	7	3.8	0.6	172	67	42	0
858	28	1	1	149	93	80	20	36.2	5.4	17.5	355	140	3.5	103	25	6	1	108	9.6	7.7	4.5	0.9	77	28	20	0
859	24	1	0	182	115	103	18	36.4	12.87	16.3	336	142	4.2	106	24	13	1.13	135	9.2	7.3	4.4	0.5	62	22	29	0
860	49	1	1	140	73	66	18	36.2	9.02	14.7	246	141	4.5	105	24	19	1.23	148	9.6	7.2	4.4	0.8	53	26	31	0
861	60	1	1	174	98	98	20	37	5.24	9.6	134	138	4.2	101	28	21	1.41	264	8.1	5.9	3.5	0.4	52	14	13	0
862	57	1	1	160	95	82	20	36	6.72	16	245	133	4.1	103	26	12	1.2	161	1.1	7.6	4.4	0.7	54	42	50	0
863	69	1	1	147	76	92	16	36.3	4.72	14.6	145	139	4.7	105	22	11	0.76	181	8.8	7.2	4.2	0.9	47	32	45	0
864	82	0	0	128	88	77	16	36.3	8.5	11.5	210	142	4.3	109	24	23	1.22	123	9.4	6.7	3.8	0.4	76	13	11	0
865	46	0	1	118	78	108	22	36	6.61	13.4	310	141	4	102	23	10	0.63	98	10	7	4.4	1.6	92	37	31	0
866	28	0	0	135	79	114	18	36.2	8.19	12.2	185	140	3.5	103	24	7	0.65	107	9	7.3	4.1	0.6	56	13	10	0
867	74	1	0	197	82	50	18	36.1	6.16	13.7	267	142	4.6	105	27	22	1.45	90	8.7	7.1	4	0.6	78	27	30	0
868	55	1	0	137	85	51	18	36.5	6.29	16.9	181	143	4.2	103	26	21	0.97	77.47	9.5	7.4	4.5	0.6	91	30	43	0
869	55	1	0	144	100	72	20	36.4	7.03	17.1	203	142	4	105	24	13	1.03	87	9.3	7.4	4.3	0.8	93	24	27	0
870	46	1	0	161	94	80	16	36.3	4.76	14.2	180	142	3.8	105	24	11	0.84	103	8.4	6.2	3.8	1.1	75	19	29	0
871	81	0	1	150	77	80	18	37	6.52	11.3	349	143	3.6	107	30	6	0.7	140	8.4	6	3.2	0.5	61	36	23	0
872	41	0	0	132	88	75	18	36	7.09	13.4	225	140	4.2	104	24	15	0.88	115	9.2	7.2	4.2	0.6	64	22	20	0
873	53	0	0	150	96	72	16	36.6	7.33	12.9	255	139	4.7	104	25	11	0.64	94	9.3	6.9	4.1	0.5	58	21	13	0
874	39	0	0	122	58	73	18	36.2	4.8	11.9	240	140	4	104	26	10	0.74	87	9	6.7	4.3	0.9	38	23	18	0
875	39	1	1	170	103	76	24	36.9	2.9432	12.6	183	136	3.5	103	19.1	24	2.16	170	1.11	6.9	4.4	0.6	68	29	43	0
876	66	1	0	205	99	79	16	36.2	7.75	15.4	208	145	3.5	102	24	13	0.93	139	9.5	7.4	4.6	0.8	36	28	30	0
877	47	1	0	187	106	78	16	36.1	4.77	9.9	195	137	5.5	111	16	34	4.08	135	8.6	6.3	4	0.4	139	18	14	0
878	57	1	0	172	111	63	18	36.5	4.01	15.6	209	141	4.1	109	24	16	0.96	97	9	6.8	4.2	1.1	76	16	20	0
879	68	1	0	195	93	67	16	36.3	5.77	11.5	171	139	3.9	107	20	14	1.02	122	9.1	8	3.7	1.2	72	36	29	0
880	46	0	0	134	87	105	18	36.4	8.65	13.6	304	141	4.6	105	24	7	0.57	109	9.6	7.4	4.3	0.9	58	17	7	0
881	56	0	0	194	94	56	16	36.2	4.06	9.4	147	134	4.7	96	24	51	7.04	86	10.2	6.2	4	0.3	56	39	30	0
882	61	1	0	136	78	67	18	36.4	4.7	14.9	245	141	4.4	107	28	10	0.69	112	8.9	6.5	3.9	0.7	62	17	17	0
883	19	1	0	115	58	91	18	36.2	6.83	15	185	137	4.2	102	24	15	0.77	79	9.6	7	4.3	0.9	94	24	11	0
884	55	1	0	92	68	120	22	36.2	4.5	7.5	168	138	4.4	104	23	34	1.32	125	7.9	5.7	3	0.5	66	17	7	0
885	50	1	0	152	104	65	18	36.2	5.29	14.6	191	138	3.2	106	28.6	16	1.12	111	1.1	6.7	4	1	40	25	25	0
886	59	1	0	153	96	80	18	35.9	2.9432	12.6	226	141	4	107	24	13	0.82	124	8.4	6.1	3.6	0.4	82	65	89	0
887	63	1	1	120	76	66	16	36.2	8	8.9	258	140	3.9	106	24	20	1.19	98	9	6.4	3.9	0.3	112	45	22	0
888	43	1	0	149	99	75	18	36.2	7.8	14.8	271	140	3.8	104	24	18	0.74	112	9.4	6.8	4.4	1.2	54	21	14	0
889	57	1	0	137	89	76	16	36	5.11	15.3	226	142	4.2	105	29	13	0.97	146	8.8	6.3	3.9	0.9	70	20	21	0
890	76	1	0	162	111	102	16	36	9.62	13.6	300	136	4	104	23.8	17	1.04	160	1.17	6.3	3.6	0.5	103	13	11	0
891	75	0	1	162	71	64	18	37.2	4.53	8.4	276	138	4.7	104	24	12	0.59	103	8.5	6.5	3.8	0.3	32	39	22	0
892	61	1	0	123	90	81	18	36.5	6.16	14.4	251	137	4.8	100	24	15	1.06	77.47	9.4	7.8	3.9	0.6	53	33	33	1
893	92	0	0	124	65	75	28	36.9	17.8836	8.9	127	142	4.2	107	24	27	0.76	117	8.4	5.7	3.6	0.9	45	19	16	0
894	64	0	0	219	110	96	18	36.7	6.46	9.8	162	143	3.7	109	26	13	0.72	110	8.7	7	4	1.1	89	20	13	0
895	61	0	1	140	75	72	20	36	4.23	11.2	246	143	3.5	107	24	12	0.65	110	9.1	6.8	4.2	1.4	54	20	11	0
896	38	1	0	137	86	106	20	36.5	7.72	10.6	259	138	4.5	99	28	20	0.87	106	9.1	6.9	4.4	0.5	75	15	20	0
897	51	1	0	106	59	88	16	36.5	9.81	14.6	364	137	5	101	24	31	1.67	87	10.1	8.2	5	1.1	84	31	17	0
898	44	1	1	166	97	80	16	36.3	7.09	13.4	225	140	4.2	104	24	15	0.88	115	9.2	7.2	4.2	0.6	64	22	20	0
899	44	1	1	148	80	100	16	36.7	7.09	13.4	225	140	4.2	104	24	15	0.88	115	9.2	7.2	4.2	0.6	64	22	20	0
900	44	1	1	153	75	98	20	36.7	6.39	17.4	221	142	4.5	105	24	12	0.79	112	9	6.7	4.2	1.3	42	21	13	0
901	44	1	1	148	86	85	16	36.7	7.13	16.6	222	144	4.6	107	24	15	0.82	120	8.7	6.4	4	1.5	41	26	14	0
902	39	0	1	132	84	88	18	36.7	16.42	11.6	190	139	4.5	101	28	7	0.6	110	9.2	7.2	3.3	0.7	102	21	18	0
903	81	1	0	124	79	109	20	35.8	9.17	14.5	252	142	4.4	102	27.7	18	0.68	110	9.1	7.4	3.7	0.4	83	84	32	1
904	36	1	0	152	98	98	18	36.2	8.35	15	291	142	4.4	104	24	13	1.02	98	9.3	6.9	4.1	0.5	57	22	27	0
905	73	0	1	174	94	73	18	36.2	5.75	12.9	184	141	3.3	106	30.5	13	0.49	192	1.14	5.9	3.7	0.6	48	16	36	0
906	42	1	0	159	108	69	18	35.8	9.05	14.2	428.68	136	4.1	97	27	18	0.84	86	9.7	6.9	4.1	2	84	21	44	0
907	25	1	0	139	91	73	18	36.8	4.74	15.3	253	137	3.2	103	18.8	15	0.9	83	1.07	6.9	4.1	0.5	63	14	7	0
908	34	1	0	127	73	60	18	36.4	4.5	13.3	148	143	3.9	105	24	15	1.25	90	9.1	6.5	4.1	0.5	44	14	12	0
909	58	0	1	168	70	62	19	36.4	3.28	9	112	143	4.1	105	24	18	0.56	151	9	6.6	3.8	0.3	104	28	49	0
910	38	0	0	141	83	68	16	36.5	5.69	11.7	209	140	3.9	103	24	14	0.67	93	9.3	7.4	4.4	0.4	48	13	9	0
911	53	0	0	154	75	74	18	36.2	5.39	14.3	222	140	4.7	105	24	13	0.78	111	9.3	7	4.4	0.5	63	23	9	1
912	81	1	0	126	81	78	24	36.4	4.95	14.7	211	145	4.6	103	24	21	1.04	89	8.9	6.2	3.8	0.5	75	22	14	0
913	38	0	0	109	73	71	18	36.4	6.03	10.8	303	141	4.4	105	26	10	0.6	97	9.4	7.2	4.1	0.4	47	14	11	0
914	37	0	0	151	90	73	18	36.5	5.71	13.8	283	139	4.1	107	22	11	0.66	100	8.7	6.9	4.2	1	37	16	12	0
915	53	0	0	180	94	96	18	36.1	4.32	11.3	241	141	4.5	102	26	9	0.79	102	9.4	8.1	4.5	0.6	60	18	10	0
916	36	0	0	99	56	80	18	36.3	5.01	12.1	225	138	4.2	103	25	11	0.77	102	9	7.3	4.4	0.4	45	19	14	0
917	53	1	0	230	105	108	16	36.3	17.8836	17.5	270	136	3.3	97	28	16	0.94	178	1.09	7	4.1	2.4	184.34	172	139.98	0
918	29	1	1	226	124	110	20	36	9.13	16.4	269	141	3.3	103	24.2	12	1.03	109	8.5	7.3	4.5	1.2	110	22	28	0
919	29	1	1	207	104	128	17	36.5	7.5	14.8	389	140	4.2	104	24	9	1.08	103	8.8	7.6	4.4	1.4	95	21	43	0
920	42	0	0	143	92	68	18	36.5	4.65	13.6	277	140	4.3	103	27	9	0.55	85	8.9	6.4	4	1	41	18	12	0
921	49	1	0	185	123	88	20	36.1	15.82	16.6	317	141	3.8	102	24	18	1.02	108	9.2	7.2	4	0.4	64	17	28	1
922	81	0	1	230	124	100	20	36.3	8.2	9.8	143	137	3.8	102	23	21	1.2	222	8.4	7.1	3.7	0.7	69	67	31	1
923	42	1	1	205	123	87	16	37	5.57	15.7	207	140	4.8	105	25	17	0.92	96	9.1	6.9	4.4	0.9	61	16	13	0
924	30	1	0	141	82	89	16	36.3	7.09	14.1	317	138	4.2	106	21	17	0.82	106	8.8	7.2	4.7	0.6	84	19	18	0
925	49	1	0	230	124	65	18	36.5	6.35	14.2	276	141	4.2	105	24	15	0.96	103	9.3	7.7	4.7	0.7	81	24	43	0
926	61	1	1	136	88	97	18	36.1	8.64	13	292	140	4.5	105	25	14	1.02	140	8.9	6.8	4.1	0.5	54	20	19	1
927	59	0	1	163	101	122	18	36.6	3.57	14.7	151	142	4.5	105	17	20	0.99	106	9.9	7.3	4.1	0.8	76	30	21	0
928	28	1	0	137	70	77	18	36.2	5.94	14	277	142	3.9	105	25	12	1.03	112	9.4	7.7	4.7	0.5	75	16	16	0
929	54	1	0	144	108	89	16	36.1	6.9	14.3	218	140	4.4	102	30	9	0.87	145	9.1	6.8	4.2	0.6	71	25	41	0
930	54	1	0	148	72	75	18	36.6	10.22	14.1	213	143	4.2	106	26	11	0.88	135	8.7	6.6	4.1	0.6	76	20	27	0
931	52	1	0	156	95	74	18	36	6.4	12.4	173	138	4.4	106	24	16	0.9	98	8.8	6.5	4.1	0.5	34	16	18	0
932	52	1	0	121	81	66	18	36.2	2.9432	12.9	154	139	3.6	108	28.5	13	0.87	89	1.16	6.4	4.1	0.5	37	16	13	0
933	52	1	0	141	83	85	30	36.4	3.55	13.3	218	141	5	103	24	19	0.89	90	8.9	7.1	4.4	0.6	53	26	13	0
934	32	1	0	157	106	69	18	36.1	7.74	15.8	271	141	3.9	107	22	12	0.91	99	8.8	6.8	4.2	0.8	51	15	14	0
935	82	0	1	173	90	72	16	36.5	6.41	11.8	248	135	3.9	100	22	16	1	142	8.7	6.6	4.3	0.5	64	22	12	0
936	72	1	0	151	75	97	16	36.5	5.73	8.8	116	142	4.3	105	31	20	1.24	159	8.6	6.3	4.1	1	70	25	22	0
937	71	1	0	136	83	71	18	36.2	7.09	13.4	225	140	4.2	104	24	15	0.88	115	9.2	7.2	4.2	0.6	64	22	20	0
938	23	0	0	156	77	67	18	36.2	9.78	13.3	295	144	3.9	108	24	7	0.6	88	9.8	7.1	4.6	0.6	33	16	10	0
939	61	1	0	134	80	71	18	36.1	6.68	13.4	249	141	3.7	102	27	24	1.02	143	9.6	7	4.3	0.6	48	24	40	0
940	90	0	0	146	72	74	24	36.2	5.28	8.2	109	125	5.757	89	19	52	2.79	167	9.8	7	3.8	1.2	88	42	22	0
941	42	1	0	133	92	80	18	36.2	7.62	17.3	329	142	4	105	24	12	0.94	104	10.1	7.4	4.4	1	90	33	65	1
942	86	0	0	181	118	102	20	36.2	14.46	11.4	311	132	4.9	97	25	21	0.83	257	9.5	7.2	4	0.6	49	22	19	0
943	45	1	0	230	121	129	24	36	7.3	14.1	311	138	4.1	103	21	10	0.87	100	9	7.8	4.4	0.9	67	21	37	0
944	49	1	0	171	111	94	16	36.5	4.13	13.9	188	141	3.5	107	23	9	0.97	111	8.8	6.3	3.9	1.1	45	14	12	0
945	82	0	0	225	82	47	20	36.4	5.2	13.3	159	139	3.4	110	22.7	17	0.64	101	1.13	6.9	4.1	0.7	37	25	12	0
946	45	1	0	183	124	77	18	36.4	10.27	16.2	258	139	3.6	103	24	19	1.21	178	8.9	6.8	4.1	0.7	71	22	50	1
947	60	1	0	180	98	61	16	36.2	7.96	16	233	143	4.1	107	27	11	1.16	96	9.4	7.1	4.2	0.5	51	25	16	0
948	68	1	0	185	100	69	18	36.5	6.63	14.8	214	143	4.2	108	24	8	0.72	98	9.5	7.1	4.5	0.8	47	36	51	0
949	74	0	0	162	72	60	20	36.1	5.93	10	224	139	4.2	108	24	18	1.09	128	8.3	6.9	3.9	0.6	61	35	47	0
950	19	0	0	124	86	106	18	36.1	7.09	13.4	225	140	4.1	107	24	8	0.81	104	9.8	7.1	4.3	0.4	69	17	12	0
951	68	1	0	143	95	111	20	36.3	12.03	15.3	117	128	3.9	95	18	11	0.51	124	8	6.7	3	2.4	106	21	19	0
952	59	0	0	155	124	97	16	36.5	5.68	12.9	183	140	3.3	106	31	14	0.73	101	1.15	6.6	3.8	0.5	53	18	12	0
953	24	1	0	160	83	81	24	36.1	7.09	13.4	225	140	4.2	104	24	15	0.88	115	9.2	7.2	4.2	0.6	64	22	20	0
954	87	0	0	132	79	83	20	36.5	5.78	14	263	139	4.2	101	28	29	1.04	100	9.1	6.9	3.7	0.9	90	27	21	0
955	31	0	0	133	90	130	20	36.5	17.8836	10	327	137	3.7	100	30.3	6	0.49	100	8.4	5.7	3	0.3	184.34	87	33	0
956	19	1	0	120	59	78	18	35.8	4.97	14.2	218	141	4.1	103	26	11	0.85	113	9	6.7	4.3	0.4	59	14	16	0
957	33	1	0	162	85	93	18	36.9	11.32	16.6	282	141	4.8	104	25	16	0.9	99	10.2	7.7	4.9	0.7	79	26	20	0
958	60	0	0	139	64	75	18	36.2	3.55	11.5	136	138	4.1	103	23	8	0.6	125	8.6	6.9	4.2	0.6	50	22	21	0
959	45	0	0	114	67	74	16	36.3	9.07	13	251	140	3.6	106	23	8	0.61	95	9.5	7	4.3	0.9	53	16	8	0
960	73	1	0	138	62	44	16	36.5	8.05	11.9	133	130	4.1	97	25.7	15	0.88	241	1.09	7.2	4.2	0.6	64	22	20	0
961	53	1	1	155	91	80	16	36.3	5.43	12.5	275	145	5.3	105	24	22	1.38	119	10	7.6	4.3	0.4	67	21	20	0
962	47	1	0	103	65	54	16	36.6	7.89	13.5	236	140	4.3	102	26	8	0.88	111	8.7	6.7	3.9	0.9	110	47	52	0
963	70	1	1	203	116	63	16	36.5	10.67	15.6	269	139	3.9	107	20	12	0.85	160	9.3	7	4.3	0.6	66	17	16	1
964	35	1	0	170	113	74	18	36.5	8.82	17.5	221	139	4.4	104	25	12	0.82	94	9.2	7.3	4.5	1.1	56	24	29	0
965	43	0	0	182	117	80	18	36.2	3.77	13.2	289	143	4	105	27	8	0.82	84	9.4	7	4.4	1	46	16	11	0
966	50	1	1	171	97	93	18	36.7	10.27	15.3	198	141	4.6	102	28	7	0.71	113	8.9	7.1	4.1	0.3	84	20	23	0
967	46	0	0	175	96	71	20	36.5	9.6	12.9	293	140	4.1	106	27	9	0.8	138	8.9	6.7	3.4	0.7	37	22	25	0
968	65	1	0	151	84	62	18	36.2	5.93	12.4	223	142	4.1	104	28	12	0.93	77.47	8.9	6.7	4	1	62	18	19	0
969	66	1	0	169	91	67	16	36.3	4.92	14	195	140	4	103	24	14	0.93	103	8.3	6.6	3.9	1.1	42	23	19	0
970	74	1	0	161	70	87	18	36.3	17.8836	7.5	428.68	135	4.4	104	22	20	0.72	153	8.2	5.7	3.2	0.5	52	21	15	0
971	49	1	0	96	73	125	16	36.5	12.79	14.2	222	136	4.4	101	21	15	1.19	156	8.9	6.9	4.4	0.6	78	32	37	0
972	29	1	0	131	87	68	16	36.6	6.62	13.9	201	139	3.7	105	26	9	1.1	92	8.3	6.6	3.9	0.7	80	38	19	0
973	60	1	0	138	87	89	20	36.1	10.91	15.2	358	141	4.8	104	25	24	1.26	107	9.1	7	4	0.5	52	21	31	1
974	67	0	0	192	109	148	18	36.5	10.21	15.1	252	139	4.1	102	26	17	0.74	135	9.9	8.1	4.7	0.6	46	24	24	0
975	59	1	0	169	91	94	18	36.2	7.22	15.2	209	140	4	105	24	14	0.82	120	9.4	7.4	4.5	0.4	72	14	12	0
976	31	1	0	204	124	85	18	36.5	5.7	15.3	206	142	3.8	100	29	7	1	83	9.8	7.5	4.6	0.7	44	19	23	0
977	20	0	0	138	96	79	18	36.1	6.62	13	260	138	4.2	107	23	14	0.65	105	8.9	6.6	3.8	0.2	38	12	7	0
978	38	1	0	153	94	81	18	36.5	10.16	17.5	286	141	4.3	104	27	14	1.41	238	9.7	6.9	4.1	0.4	85	28	24	0
979	34	1	0	144	88	63	16	36.3	8.29	13.8	288	139	4.3	102	25	14	0.92	89	9.4	7.6	4.5	0.7	38	23	28	0
980	68	0	0	184	84	66	18	36.2	5.76	12.9	224	142	3.9	105	28	14	0.69	102	9.7	7.5	4.6	1	52	36	12	1
981	62	1	0	129	74	82	16	36.5	17.8836	14.1	361	140	4.5	104	23	21	1.11	174	9.4	6.8	4	0.7	47	31	59	0
982	42	1	0	158	94	98	18	36.2	10.79	15.8	295	142	4.5	103	28	9	1.2	93	9	7.5	3.7	0.6	74	24	25	0
983	56	1	0	156	94	82	16	36.7	8.68	16.4	298	141	4.2	106	27	15	0.7	144	9.2	7.1	4.3	0.7	62	52	56	1
984	59	0	0	112	64	62	18	36.2	6.06	13	174	144	4.3	110	24	21	0.66	112	9.2	6.9	4.2	0.8	51	21	19	0
985	37	1	0	169	102	92	24	36.1	10.14	13.4	278	142	4.1	109	24	11	0.98	90	9.2	7.1	4.3	0.9	35	20	19	0
986	23	0	1	167	109	69	18	37	5.5	13.5	214	140	4.1	104	25	11	0.69	91	9.3	7.1	4.2	0.6	37	13	10	0
987	29	0	0	155	112	87	16	36.3	9.29	13.5	270	140	4.3	105	22	13	0.91	90	9.6	7.5	4.5	0.7	71	38	78	0
988	52	1	1	180	107	79	16	36.5	8.8	15	244	142	3.9	103	27	11	0.88	165	9	7.3	4.1	0.6	47	23	49	1
989	58	1	1	114	67	59	16	36.5	10.9	14.7	221	136	4.1	99	24	13	0.88	357.06	8.4	6.4	3.9	0.5	66	21	23	1
990	51	1	1	134	89	59	16	36.8	4.86	14.3	153	141	4.4	103	27	14	0.98	121	9.2	7	4.5	1.7	64	18	19	0
991	56	0	0	114	61	76	18	36.2	4.29	13.5	302	143	4.1	106	24	11	0.56	104	9.1	6.8	4.1	1.2	73	17	11	0
992	74	1	0	156	74	54	18	36.7	6.51	13.9	157	131	3.8	104	24.6	16	0.88	160	1.05	6.4	3.9	1.3	63	22	19	0
993	41	0	0	122	78	75	18	36.2	9.25	12.7	238	139	4.5	102	29	9	0.52	118	9.1	7.2	4.5	0.5	54	16	14	0
994	55	1	0	156	97	71	16	36.3	8.07	13.8	397	141	4.1	105	23	17	0.69	111	8.9	6.7	4	0.3	75	17	23	0
995	36	1	0	129	75	74	18	36.5	8.14	16.2	271	143	3.8	102	28	15	1.24	100	9.5	7.4	4.4	1	50	22	28	0
996	59	0	0	184	105	62	20	36.5	6.88	15	277	140	4	105	28.5	18	0.89	100	1.21	7.3	4.4	0.8	73	71	86	0
997	58	1	0	184	111	63	16	36.3	6.29	16	139	139	4	105	21	13	0.9	110	9.2	7.4	4.4	0.5	40	25	28	0
998	25	1	0	134	74	67	18	36.3	8.27	15.1	182	140	4.2	104	25	8	0.8	103	9	6.7	4.4	1	47	19	27	0
999	56	1	0	135	80	58	20	36.2	8.85	10.7	251	136	4.8	102	24	9	0.71	98	9	6.7	3.8	0.5	61	13	11	1
1000	28	1	1	157	92	99	18	36.6	6.74	16.2	283	140	4	103	25	14	0.89	98	10	7.7	4.6	1.9	45	61	70	0
1001	33	0	0	135	100	91	16	36.5	6.41	14.5	291	140	3.5	103	24	12	0.74	109	9.6	7.6	4.5	0.9	46	15	9	0
1002	66	1	1	171	95	66	20	36.5	5.1	13.6	211	138	4	105	26	13	0.73	108	9	6.1	3.8	0.4	78	16	12	0
1003	26	1	0	187	97	79	18	37.3	6.81	16.9	196	143	4.5	106	24	14	0.88	94	9.4	7.1	4.5	0.5	72	25	40	0
1004	52	1	0	171	117	81	16	36.3	16.99	17.5	217	140	4.6	103	24	10	0.83	139	9.7	8.1	4.5	1	70	87	53	1
1005	65	0	0	99	67	125	22	36	10.9	8.6	76	126	4.4	89	27	17	0.9	141	8.7	6	3	0.9	130	25	9	0
1006	75	0	0	182	79	92	20	36.3	7.92	10.2	284	135	3.8	105	22.7	13	0.84	296	1.14	7	3.7	0.3	96	14	13	0
1007	58	0	0	230	100	80	16	36.4	4.98	13.3	176	141	3.2	105	24	18	0.68	111	8.9	6.8	4.1	0.8	66	17	12	0
1008	41	0	1	180	104	84	20	36.2	6.48	13.5	265	140	4.1	101	28	9	0.7	119	9.4	7.2	4.4	0.7	70	15	13	0
1009	41	0	0	147	86	91	16	36.5	9.8	13.7	248	139	4.2	103	24	14	0.77	113	9.5	7	4.3	1	56	14	9	0
1010	52	1	0	218	123	117	24	36.8	16.62	15.3	328	139	3.2	102	17.2	16	1.26	264	1.17	6.9	4.2	0.4	61	172	139.98	1
1011	80	0	1	133	80	68	20	36.1	6.77	15.4	266	140	3.7	106	22	8	0.62	111	9.2	6.8	4.4	0.7	53	22	25	0
1012	68	0	0	173	79	59	16	36.5	5.61	12.7	164	140	3.9	104	24	15	0.7	103	9	6.7	3.6	1.2	32	23	22	0
1013	37	1	0	139	87	89	16	36.3	7.76	10.6	299	139	4.6	104	25	13	1.02	100	9.2	6.7	3.9	0.5	48	18	25	0
1014	30	1	0	180	93	94	16	36.6	7.3	15.8	280	137	3.8	103	23	12	0.87	88	9.3	7.1	4.4	0.7	60	19	27	0
1015	24	1	0	152	108	82	16	36.1	6.64	14.8	224	138	3.6	105	23	8	0.88	102	9.2	6.7	4.4	0.7	49	12	19	0
1016	66	1	1	119	76	80	20	36	9.41	16	222	139	3.8	103	24	31	1.09	218	9.3	7.2	4	0.6	75	28	20	1
1017	56	1	1	138	108	104	16	36.5	8.5	14.7	276	140	4.1	101	25.7	10	0.74	220	9.3	6.9	4	0.5	84	29	19	0
1018	53	1	0	170	103	75	22	36.5	8.71	15.3	232	138	3.5	104	27.2	8	0.78	261	1.13	6.8	4.1	0.6	51	14	15	0
1019	62	1	0	147	71	52	20	36.7	9.69	11.3	260	142	4.1	105	24	18	1.11	145	8.4	6.3	3.7	0.5	69	13	11	0
1020	31	1	0	122	60	58	18	36.1	6.34	14.9	239	142	4.4	104	24	11	1.11	96	9.4	7.4	4.7	0.5	38	52	23	0
1021	53	0	0	147	86	70	18	36.4	5.02	12.6	202	140	4.2	105	24	10	0.73	89	9.5	7.9	4.4	0.5	90	25	13	0
1022	67	0	1	123	80	70	18	35.9	7.49	13.4	314	143	4	104	24	10	0.67	126	9.4	7.1	4.3	0.7	67	28	38	1
1023	61	0	0	140	81	77	18	36.1	6.58	11.8	264	140	4.8	107	24	25	0.61	100	9.2	7.1	4	0.3	52	22	24	0
1024	74	0	0	159	75	101	18	36.4	6.5	11.1	245	142	5.1	102	24	55	8.05	132	9.1	6.7	3.7	0.3	81	24	13	1
1025	57	1	0	196	124	96	18	36.6	11.65	16.4	346	137	4.5	99	24	12	1	117	10.1	7.8	4.5	0.8	75	156	44	1
1026	48	1	0	180	100	81	30	36.1	11.39	16.5	244	139	3.7	106	24	12	0.98	168	10	7.2	4.5	0.7	64	37	25	1
1027	42	1	0	140	94	81	16	36.5	10.22	17.2	259	141	4.2	104	24	10	0.88	99	9.9	7	4.4	0.5	67	34	35	0
1028	38	1	0	176	113	99	16	36.5	7.56	14.8	285	140	4.2	104	24	12	0.77	93	10	7.3	4.6	1.3	47	18	48	0
1029	42	0	1	128	65	71	18	36.8	7.88	11.8	337	140	4.4	105	24	15	0.78	105	9.5	6.7	3.9	0.3	48	13	9	0
1030	41	0	0	134	81	81	18	36.4	8.09	13.2	330	138	3.8	103	24	10	0.75	104	9.1	7.1	4.3	0.5	39	20	14	0
1031	51	1	0	133	84	87	16	36.4	7.16	13.8	360	138	4.4	100	24	14	0.98	109	8.7	6.7	4.3	1.3	52	18	28	0
1032	83	0	0	137	65	62	20	36.4	4.68	10.7	276	142	4.6	103	24	22	0.98	118	8.6	7.2	3.7	0.5	101	20	10	0
1033	48	1	1	181	117	88	20	36.6	10.24	14.6	217	143	4.8	105	24	15	0.93	147	9.9	7.6	4.6	0.7	81	26	34	1
1034	58	1	0	137	97	94	18	35.9	8.55	15	368	141	4.1	104	24	13	0.99	99	9.8	7.4	4.7	0.6	41	23	29	1
1035	22	1	1	172	91	64	18	36.1	5.75	15.1	213	139	4.1	102	24	8	0.83	91	9.5	7.4	4.4	0.8	65	19	38	0
1036	57	1	0	187	110	85	16	36.8	8.64	14.5	231	140	4.3	104	24	15	0.77	115	9.1	7.1	4.3	0.6	55	18	10	0
1037	30	0	0	123	78	75	16	36.4	6.84	14	295	141	4.3	105	24	13	0.7	98	8.8	6.7	3.9	0.6	52	12	9	0
1038	27	1	0	127	73	66	16	36.3	11.84	15.4	301	141	4.2	103	24	23	1.04	127	10	7.6	4.5	0.5	76	27	33	0
1039	79	0	0	202	91	70	18	36.4	5.34	11.3	150	138	3.9	109	29.8	14	0.88	137	1.16	6.3	3.6	0.6	80	29	18	0
1040	70	1	0	140	90	100	18	36.2	6.7	16.4	214	140	4.5	104	24	14	1.14	111	8.8	6.4	3.9	0.8	57	28	19	1
1041	63	1	0	173	88	105	16	36.5	9.1	13.2	199	143	4.1	105	24	18	0.73	146	8.5	6.6	4	0.5	70	21	9	0
1042	55	0	1	200	106	60	20	36.2	5.46	12.4	213	141	3.8	105	24	12	0.62	95	8.8	6.6	3.8	0.8	49	19	24	1
1043	31	1	0	223	124	95	20	36.1	6.39	16.7	149	139	3.7	101	24	15	0.97	101	9.4	7.5	4.7	0.6	76	19	14	0
1044	49	0	0	154	101	72	16	36.5	6.82	13.1	225	141	4.3	105	24	14	0.74	95	9.1	6.9	3.8	0.6	40	17	10	0
1045	42	1	1	139	93	63	17	36.2	10.35	16.6	194	142	4.3	106	24	12	0.87	127	9.2	6.9	4.3	0.7	82	30	37	1
1046	52	0	0	145	75	74	20	36.5	8.47	15	238	140	3.7	107	28.7	9	0.65	124	1.16	7.7	4.5	0.8	79	23	24	0
1047	24	0	0	125	75	81	18	36.5	8.71	11.9	280	140	3.8	106	24	11	0.81	118	9.5	6.7	4.5	0.4	48	17	12	0
1048	50	1	1	186	109	70	18	36.3	10.25	14.2	286	138	4	108	24	9	0.97	206	9	6.4	3.8	0.8	59	14	11	1
1049	50	0	0	120	74	96	16	36.7	17.8836	10.8	89	137	4	102	24	9	0.77	120	8.5	5.7	3.3	0.3	94	17	16	0
1050	52	1	0	145	98	70	18	36.5	4.46	12.5	167	141	3.6	106	24	9	0.81	90	9.1	6.5	4.1	0.9	37	12	10	0
1051	51	0	0	158	75	82	20	36.6	7.09	13.4	225	137	4.2	105	24	9	0.63	123	9.1	7.2	4	0.4	33	14	11	0
1052	58	1	0	109	71	50	18	36.5	5.51	15.1	198	141	4.7	107	24	22	0.95	99	9	7.1	4.2	0.7	61	25	33	1
1053	35	0	1	138	85	67	16	36.7	7.87	11.4	279	139	4.9	104	24	12	0.7	93	9.5	6.9	4	0.6	44	15	11	0
1054	38	0	0	128	60	57	18	36	8.1	12.4	222	141	4.1	103	24	11	0.64	105	9.3	6.6	4.2	0.8	52	15	14	0
1055	21	1	1	131	92	89	30	37.2	8.65	17	283	137	3.2	107	16	17	0.94	108	1.1	7.6	4.9	0.5	100	30	42	0
1056	45	1	0	156	94	95	18	36.2	7.02	16.9	260	138	4.1	103	24	16	0.99	98	9.6	8.2	4.8	0.4	98	22	17	0
1057	78	0	1	158	78	78	20	36	10.14	10.5	195	142	3.4	104	24	15	0.84	161	9	6.3	3.6	0.4	47	22	19	0
1058	62	0	0	194	106	91	18	36.5	4.77	13.7	260	141	3.8	107	24	11	0.7	112	9.2	6.6	4.2	0.8	117	24	26	0
1059	68	0	0	151	73	67	18	36.5	4.42	13.8	267	141	4.3	101	24	22	0.76	106	9.6	6.9	4.4	0.7	60	24	30	0
1060	19	0	0	130	85	99	20	36.4	8.83	15.2	310	142	4.1	107	24	11	0.73	90	9.8	7.8	4.6	1.1	58	16	9	0
1061	34	1	0	141	94	85	18	36.6	9.67	15.8	277	138	4.7	98	24	12	1.15	109	10.4	8.1	4.7	0.6	69	21	22	0
1062	51	1	0	154	110	83	18	36.3	9.7	13.2	244	141	4.1	104	24	13	0.91	124	9.5	7.2	4.5	1.2	77	30	30	0
1063	39	1	0	152	91	95	18	36.4	8.3	15.5	160	138	3.6	101	24	11	0.92	201	9.3	6.6	4.2	1	48	30	44	0
1064	19	1	0	145	90	88	16	35.6	4.37	14.3	273	142	4.9	106	24	12	0.88	92	9.9	7.4	4.8	0.7	75	17	9	0
1065	47	1	0	139	93	91	18	36.5	6.63	14.9	279	140	4.8	103	24	18	1.12	88	10.4	7.4	4.5	1.1	53	24	23	0
1066	45	1	0	139	93	74	16	36.3	8.22	13.9	134	139	3.8	101	24	13	1.01	145	8.6	6.1	4	0.5	53	14	13	1
1067	29	1	0	166	103	69	18	36.5	5.49	14.7	300	141	4	103	24	11	0.87	100	9.8	6.8	4.5	0.8	41	22	20	0
1068	62	0	0	92	52	96	18	36.7	2.9432	10.2	64.32	134	3.8	99	24	16	0.62	97	8.6	6.4	3.8	0.9	69	23	26	0
1069	80	0	0	192	90	71	18	36.3	7.25	11.9	168	129	4.7	93	24	21	1	125	9.2	6.4	3.9	0.3	86	20	25	0
1070	50	1	0	132	93	70	16	36.4	7.88	15	265	140	4.8	106	24	19	0.82	98	8.9	7	4.2	0.4	62	26	21	1
1071	63	0	0	181	80	77	18	36.7	4.29	13.4	226	144	3.8	107	24	9	0.64	102	9.2	6.6	3.9	1.2	83	19	23	0
1072	32	1	0	158	91	107	20	36.7	4.83	14.9	265	138	4	102	24	11	1.12	147	9.8	7.3	4.6	0.6	69	20	22	0
1073	54	1	0	215	119	95	16	36.5	7.06	15.3	212	141	3.7	104	24	14	0.87	113	8.5	6.9	4	0.5	75	43	35	0
1074	32	1	0	132	92	77	18	36.2	10.81	15.1	279	141	3.9	102	30	9	1	111	10	7.5	3.8	0.9	62	32	24	0
1075	22	0	0	133	78	81	17	36.3	6.7	13	282	141	3.9	105	24	15	0.67	94	9.6	7.4	4.5	0.4	53	17	14	0
1076	51	1	0	148	70	83	18	36.5	7.1	13.6	190	141	4.5	105	24	12	0.99	157	9.7	7.8	4.8	1.3	67	26	45	0
1077	25	0	0	120	77	101	16	36.6	6.04	13	241	141	3.9	104	24	11	0.67	101	9.3	7.1	4.6	0.4	39	15	10	0
1078	28	1	1	154	89	96	16	36.5	9.97	15.9	311	143	4	107	24	10	0.83	107	9.1	7.2	4.4	0.4	82	16	15	0
1079	58	0	0	162	80	63	16	36.5	5.61	12.7	201	145	4.1	109	24	12	0.66	101	9.2	6.6	4.1	0.6	49	13	11	0
1080	62	1	1	165	93	75	20	36.1	6.38	16.7	220	140	4.6	107	24	15	0.88	115	9.5	7.2	4.2	0.6	64	22	20	1
1081	90	1	1	186	65	76	18	36.7	4.16	7.5	267	137	3.9	111	19.3	29	1.2	101	1.11	7	3.1	1	49	25	14	0
1082	39	1	0	138	93	93	20	36.4	14.28	16.3	309	142	4.1	102	24	12	0.78	203	9.1	7.1	4.5	0.4	112	26	20	0
1083	29	1	0	140	62	86	20	36.5	5.7	14.7	318	140	4	103	29	10	0.8	113	9.3	7.5	4.2	0.8	76	43	43	0
1084	19	0	0	119	73	99	24	37	7	12.1	300	140	5.3	106	24	14	0.61	94	9.1	6.8	4.1	0.3	56	22	17	0
1085	62	1	1	174	83	69	18	36.4	8.44	14.1	210	137	4.1	102	24	16	0.79	105	9	7.3	4.4	0.7	72	29	26	0
1086	33	1	0	162	96	67	16	36.5	6.7	14.6	271	138	4.3	104	24	13	0.94	103	9.1	7	4.1	0.6	72	18	30	0
1087	53	1	0	172	106	79	18	35.9	7.34	16.8	222	143	3.9	107	24	14	0.7	103	8.6	6.8	4.2	0.7	69	22	32	0
1088	69	1	0	176	92	81	20	36.3	6.21	16.3	196	140	4.5	106	24	17	1.1	136	8.9	7.4	4.2	0.7	80	23	15	0
1089	51	0	0	170	92	86	20	36.2	3.93	12.9	235	141	4.2	104	24	10	0.85	95	9.3	7.4	4.3	0.9	60	24	15	0
1090	56	1	1	108	81	87	16	36.3	7.44	14.5	189	140	3.6	103	24	13	0.97	142	9.2	6.7	4.4	1.7	58	20	16	0
1091	70	0	0	174	89	78	18	36.3	4.49	13.1	203	142	4	107	24	11	0.62	101	9	6.2	3.9	0.9	55	14	15	1
1092	27	1	0	134	88	77	24	36.6	6.95	14.6	244	142	3.8	105	24	12	0.8	86	9.9	7.4	4.8	0.5	68	29	48	0
1093	25	0	0	122	63	89	24	36.4	7.52	13.9	357	140	3.7	106	24	7	0.8	111	9.3	6.8	4.3	0.7	52	13	6	0
1094	63	1	0	134	94	99	18	36.3	11.42	17.5	194	138	4.5	97	24	14	1.05	298	10.4	8	4.8	1.1	85	172	70	1
1095	39	0	0	126	86	102	18	36.8	4.93	13.8	270	142	4.4	106	24	8	0.75	93	9.6	8	4.6	0.8	38	26	14	0
1096	93	0	1	183	86	74	20	36.2	4.32	11.5	213	142	4.8	104	24	14	1.08	107	9.2	6.6	4	0.6	92	38	13	0
1097	20	1	0	157	107	63	16	36.3	7.09	13.4	225	140	4.2	104	24	15	0.88	115	9.2	7.2	4.2	0.6	64	22	20	0
1098	18	1	1	187	89	107	23	37.5	7.97	15	211	143	4	107	24	13	1.28	101	9.4	7.3	4.4	0.7	95	22	17	0
1099	61	1	0	116	63	97	18	36.4	5.37	10.6	249	131	3.9	90	24	18	0.95	145	8.3	6.2	3.5	0.9	66	26	26	0
1100	51	1	1	167	95	68	16	36.6	5.89	15.5	170	141	4.2	110	24	21	1.26	113	8.4	7.2	4	0.5	93	21	12	1
1101	59	0	0	192	94	77	20	36.3	6.23	12.1	223	144	4.2	105	24	19	0.73	109	8.8	6.5	3.7	0.4	41	17	18	0
1102	86	1	0	206	100	72	18	36.5	4.69	13.2	139	137	4.4	104	24	17	0.93	102	8.7	6.4	3.7	0.8	87	21	17	0
1103	46	1	0	177	103	82	16	36.5	6.92	12.9	252	140	4	106	24	7	0.92	97	9.1	6.6	4.1	0.5	45	31	43	0
1104	56	0	1	195	95	71	16	36	4.88	12.7	231	139	3.9	104	24	14	0.54	107	9.3	6.7	4	0.9	64	22	20	0
1105	61	1	0	180	106	76	18	36.4	5.68	14.8	189	141	4.2	104	28	12	0.84	98	9.1	6.9	4.2	0.7	48	22	17	1
1106	68	1	0	188	93	87	18	36.3	9.95	13.5	413	140	4.3	105	27	23	1.1	111	9.4	8.1	3.8	0.7	71	46	21	1
1107	78	1	0	142	79	70	16	36.5	6.23	13.4	205	142	4.3	105	24	15	0.85	106	8.7	6.2	3.6	0.7	71	23	19	0
1108	52	1	0	199	124	80	16	36.4	7.27	16.8	257	139	4	102	24	13	0.97	114	9.5	7.5	4.5	0.7	110	18	15	0
1109	45	1	0	126	84	86	18	36.3	9.55	17.1	243	143	4.6	104	24	11	0.87	114	9.3	7.3	4.6	0.8	80	31	57	1
1110	61	1	0	159	86	83	20	36.5	6.98	12.6	286	143	4.4	105	24	11	1.02	95	8.9	6.8	4	0.8	70	22	19	0
1111	43	1	0	154	84	76	16	36.3	10.97	13.7	235	142	3.9	106	24	17	0.75	104	10	6.3	3.8	0.6	50	20	17	0
1112	37	0	1	111	72	116	20	37.1	17.23	15.3	276	136	4.4	96	24	12	1.02	110	8.9	6.8	4	0.8	55	37	14	1
1113	47	1	0	143	87	66	18	36.3	5.66	15.9	243	141	4.1	104	24	16	1.03	88	8.9	6.5	4	0.8	72	21	25	0
1114	47	0	0	128	61	75	18	36.3	5.33	12.4	169	141	4.1	105	27	13	0.7	126	9.1	6.6	4.1	0.8	40	21	15	0
1115	57	0	0	181	83	66	16	36.5	7.43	13.4	242	142	4	103	24	13	0.61	94	8.5	6.6	4	0.4	57	19	36	0
1116	48	1	0	147	84	65	18	36.5	8.49	14.3	261	143	4	102	29	14	0.6	145	9.6	7.5	3.9	1	65	29	30	0
1117	59	0	0	136	82	83	16	36.3	6.04	13.2	182	141	4	105	24	19	0.71	107	9.2	6.9	3.9	0.8	64	14	12	0
1118	52	0	1	160	92	82	16	36	11.05	14.6	207	139	4.2	103	25	16	0.56	94	8.8	7.4	4	0.3	53	22	22	1
1119	19	0	0	133	72	111	18	37.5	10.19	12.9	365	141	4.2	106	24	9	0.55	92	9.3	7.2	4.2	0.6	74	14	9	0
1120	82	1	1	147	83	61	18	36.1	9.33	13.1	179	142	4	101	24	18	1.15	308	9.3	7	4.2	0.7	87	39	29	1
1121	54	0	0	135	65	72	20	36.5	4.27	11.5	214	143	3.8	108	24	25	0.5	86	8.6	7.1	3.9	0.3	82	40	55	0
1122	82	1	1	92	52	44	14	35.532	11.93	8.8	245	143	3.2	111	16	21	1.9	201	1.05	6.7	3.6	1.4	59	30	26	1
1123	36	1	0	230	124	80	24	36.1	11.95	17.2	193	139	4.5	103	24	14	0.99	202	10	6.9	3.9	0.6	99	17	20	0
1124	31	1	0	163	87	87	18	37.3	11.04	11.3	138	136	5.757	95	29	51	8.2321	94	9.2	7.4	4.2	0.5	47	11	8	0
1125	31	1	0	151	106	86	16	36.5	4.04	16.3	215	138	4	104	28.7	12	0.83	96	1.13	6.5	4.3	0.8	60	15	15	0
1126	32	0	0	146	93	89	16	36.5	6.23	12.5	224	138	4.1	103	23	10	0.66	95	9.5	7.5	4.6	0.6	43	18	9	0
1127	28	1	0	149	86	88	18	36.1	7.09	13.4	225	140	4.2	104	24	15	0.88	115	9.2	7.2	4.2	0.6	64	22	20	0
1128	33	1	0	135	88	82	18	36.2	8.55	14.6	270	140	4	103	24	16	0.89	103	9.7	7.7	4.5	0.5	81	27	26	0
1129	29	0	0	122	82	58	16	36.5	7.09	13.4	225	140	4.2	104	24	15	0.88	115	9.2	7.2	4.2	0.6	64	22	20	0
1130	38	1	1	99	60	132	20	36	9.27	14.9	321	141	3.7	106	24	13	0.99	122	9.6	7.3	4.4	0.8	112	25	38	0
1131	32	1	1	147	86	103	18	36.6	11.06	15.6	340	138	3.4	105	22.2	7	0.83	219	1.12	7.8	5	0.5	52	21	53	0
1132	33	1	0	138	91	65	16	36.3	6.26	14.8	259	145	4.1	106	24	16	1.08	95	9.5	7.3	4.4	1.5	53	20	17	0
1133	22	0	0	133	71	77	18	36.2	8.66	12	282	140	4	106	24	13	0.87	94	9.8	7.6	4.5	0.5	51	17	7	0
1134	32	0	0	138	92	78	18	36.5	7.41	11.7	277	135	4.2	104	25	10	0.61	78	8.9	6.3	3.8	1	37	13	7	0
1135	23	1	0	138	89	90	18	36.5	5.91	15.7	238	140	3.8	102	24	11	0.91	96	9.9	7.4	4.5	0.5	64	13	11	0
1136	24	0	0	129	70	112	16	36.7	11.92	12.2	347	139	4	103	24	11	0.7	105	8.8	6.4	3.7	0.5	45	57	55	0
1137	20	1	0	159	98	104	16	36.3	9.48	13.6	236	140	3.9	103	24	15	0.93	111	9.9	6.9	4.2	0.6	101	23	32	0
1138	19	1	0	136	97	88	18	36.2	13.25	16.2	281	136	3.2	99	20	6	0.85	80	9	7	4.2	0.7	67	17	11	0
1139	22	1	1	140	70	95	20	37.1	6.87	15.6	311	142	4.5	101	24	8	1.22	90	10.4	8.2	4.9	0.9	56	15	13	0
1140	17	1	0	124	86	77	20	36.3	5.94	16.6	229	141	4.3	102	24	13	0.88	97	10.1	7.3	4.4	0.6	87	17	14	0
1141	22	1	0	174	85	77	16	36.5	6.33	14.9	231	139	4.2	103	27	8	1.05	84	9.4	7.3	4.3	1	57	18	15	0
1142	22	1	0	127	91	94	18	36.4	9.95	16	182	140	3.7	101	24	14	0.88	110	9	7.3	4.2	0.9	63	21	30	0
1143	20	1	1	109	60	75	18	36.4	9.21	15.6	213	137	3.5	107	27.4	16	1.12	113	1.15	6.4	4	0.8	75	21	20	0
1144	21	0	0	129	62	70	16	36.5	7.09	13.4	225	140	4.2	104	24	15	0.88	115	9.2	7.2	4.2	0.6	64	22	20	0
1145	20	1	0	142	90	90	18	36.5	11.53	15.5	243	142	3.7	105	22	16	0.97	109	9	7.8	4.7	0.7	75	15	20	0
