# Supplementary material for: Emergency department routine data and the diagnosis of acute ischemic heart disease in patients with atypical chest pain
Source: PLoS One. 2020 Nov 5;15(11):e0241920. doi: 10.1371/journal.pone.0241920 (PMC7644067; doi:10.1371/journal.pone.0241920)
Supplement: S1 Data — (ZIP) [file pone.0241920.s004.zip › train.csv]

	age	sex	ems	sbp	dbp	pr	rr	bt	wbc	hb	plt	sodium	potassium	cl	co2	bun	cr	glu	ca	prot	alb	bili	alp	got	gpt	outcome
1	73	1	0	140	85	77	22	36.4	8.45	14.6	219	129	3.4	92	29	25	1.14	160	1.05	7.9	4.4	0.8	165	35	48	0
2	78	0	1	230	112	72	16	36.1	7.83	13.2	139	144	3.9	109	25	12	0.95	151	8.7	7	4	0.6	67	22	20	0
3	75	0	0	171	77	77	16	36.1	4.95	12.3	160	142	4.5	108	25	17	0.52	109	9	6.8	4.3	0.6	55	24	17	1
4	80	1	1	174	76	69	18	36.5	11.53	13.3	185	142	4.4	105	25	18	0.87	169	9.1	6.4	3.7	0.6	68	34	25	0
5	76	0	1	117	56	44	20	36.2	5.39	12.9	216	140	4.2	106	24	13	0.65	118	9	6.9	4.2	0.4	70	49	43	0
6	64	0	1	143	86	57	18	36.7	12.37	12.6	260	139	4	102	24	21	0.72	92	9	6.9	3.9	0.6	69	15	17	0
7	54	1	0	172	114	89	18	36.3	7.22	16	192	138	4.7	106	20	12	0.87	112	9	7.9	4.7	0.5	84	17	27	0
8	66	1	0	119	68	72	18	36.5	7.09	13.4	225	140	4.2	104	24	15	0.88	115	9.2	7.2	4.2	0.6	64	22	20	0
9	86	1	0	198	84	74	22	36.6	3.97	8.9	136	143	4.8	103	31	33	1.38	116	9.2	6.9	3.6	0.9	43	25	15	0
10	80	0	0	139	83	77	16	36	8.87	12.7	224	141	4.9	102	20	12	0.93	142	9.3	7.9	4.3	1.1	97	25	35	0
11	71	1	0	155	79	62	20	36.5	7.09	13.4	225	143	3.9	95	30	23	5.34	84	10.2	7.4	4.4	0.7	58	19	17	0
12	72	1	0	196	84	69	24	36.2	12.86	9.5	234	141	3.2	106	27	47	5.7	224	1.27	6.3	3.5	0.7	72	18	8	0
13	45	1	0	119	78	152	18	36.1	5.93	16.7	126	141	4	108	19	9	1.13	104	9	6.8	4.3	1.5	43	26	19	0
14	65	0	0	180	87	69	20	36.2	5.88	13.3	189	142	4.5	109	26	18	0.78	104	9.3	7.5	4	0.6	89	28	28	0
15	60	1	1	153	91	72	18	36.3	5.98	15.4	199	140	4.7	102	26	19	1	109	9.5	7.7	4.3	0.8	96	27	24	1
16	60	1	0	159	82	73	18	36.6	7.55	14.6	204	133	3.8	100	26	19	1.28	114	1.07	7.3	4.2	1	68	89	84	0
17	68	0	0	133	80	65	18	36.3	6.81	12.8	221	136	5.2	98	26	29	1.7	107	9.5	6.8	4.2	0.6	55	21	15	0
18	68	0	1	145	76	60	20	35.7	8.37	11.2	184	141	4.8	108	23	28	1.6	130	9.4	6.6	4.1	0.6	47	18	13	0
19	70	0	1	175	81	70	20	36.3	5.79	12.4	196	143	4.8	110	24	33	1.77	129	9.4	7	4.3	0.5	61	28	18	0
20	59	0	0	108	81	152	22	36.1	5.87	14.3	122	139	4.1	105	25	21	1.02	102	9.2	7.5	4.1	1.3	112	26	14	0
21	75	0	0	132	62	81	18	36.6	7.09	13.4	225	141	3.8	107	25	17	0.93	130	8.7	6.7	4	0.3	76	17	13	0
22	80	0	1	166	99	110	20	36.6	4.72	13.3	232	138	3.6	105	26	15	0.9	95	1.21	6.3	3.7	0.7	32	21	14	0
23	82	0	0	181	96	61	20	36.3	6.25	12.5	230	140	4.2	104	31	25	0.88	93	9.2	7.2	4.2	0.6	32	19	14	0
24	82	0	1	149	91	64	20	36.6	5.83	11.9	232	139	4.1	102	29	27	0.91	100	9.3	6.1	3.8	0.9	32	16	12	0
25	46	0	1	160	90	99	22	37	8.53	10.7	334	141	3.2	101	27	16	0.84	110	9.1	7.2	4	0.5	60	18	23	0
26	73	0	1	141	75	80	20	36.6	5.89	10.7	187	144	5	106	27	28	1.44	116	8.9	6.6	3.8	0.5	66	30	24	0
27	81	0	1	178	83	66	22	36.6	7.21	11	349	141	3.5	106	24	10	0.57	95	8.7	6.6	3.6	0.5	77	18	13	0
28	62	0	1	178	99	86	20	36.4	5.85	12.7	190	141	3.9	105	24	19	0.8	99	8.8	7.3	4.2	0.5	49	30	17	1
29	71	1	0	137	79	62	18	36.6	6.43	12.9	182	138	4.5	106	23	18	0.93	112	9.3	7.7	4.5	0.8	41	24	21	1
30	73	0	1	163	75	71	18	36.3	5.28	10.6	245	144	4.2	106	28	13	0.82	106	8.9	7.2	4	0.6	55	16	11	0
31	38	1	0	118	74	76	16	36.1	4.95	14.7	197	143	4.4	102	29	15	0.88	95	9	6.8	4.2	0.5	42	30	22	0
32	79	1	0	174	92	89	16	36.6	4.81	11.2	224	141	4.8	107	24	14	1.08	96	8.9	7.3	4	0.3	92	21	17	0
33	49	1	0	145	79	78	18	36.6	5.25	10.2	286	135	4.4	101	22	14	0.85	173	9.2	7.6	3.8	0.9	113	21	10	0
34	89	0	0	135	84	100	18	35.7	6.51	11.6	196	139	4.1	105	24	18	1.17	182	1.12	7.9	4.2	0.3	66	27	16	0
35	69	0	0	157	97	69	20	36.1	5.64	12.3	271	141	4.1	106	24	16	0.73	107	9.6	7.5	4.3	0.9	59	19	21	0
36	57	1	0	104	58	87	14	36.2	7	14	215	140	4.2	104	24	14	0.91	152	9.2	8.1	4.7	0.6	69	19	29	0
37	83	1	1	193	105	118	30	35.8	13.01	17.5	193	138	4.1	106	24	24	1.32	166	1.07	7.8	4.3	0.6	116	18	13	0
38	69	0	0	131	78	118	24	36.7	14.36	13.9	410	134	4.3	99	25	16	0.66	178	1.18	7.7	4.3	0.5	60	13	10	0
39	70	1	0	157	99	90	22	36.5	8.11	12.9	185	142	4.3	106	26	15	0.79	131	8.8	6.5	3.7	1.5	123	58	31	0
40	75	1	0	166	84	69	18	36.6	4.19	12.9	113	142	4.2	105	26	17	0.94	108	9.8	7.5	4.5	0.7	68	27	28	0
41	76	1	0	158	79	71	22	36.6	3.32	12.7	121	138	4.6	103	25	19	1.06	100	9.4	7.6	4.4	0.6	66	33	34	0
42	77	1	0	140	65	68	18	37	3.34	11.7	209	134	4.1	99	24	17	0.96	223	9	7.2	3.9	0.4	75	41	42	0
43	78	1	0	134	64	61	18	36.1	3.65	11.7	118	138	4.4	104	23	16	0.97	105	9.2	7.2	4.2	0.5	59	26	23	0
44	78	1	0	154	72	71	18	36.2	3.98	12.2	122	137	4.2	104	24	17	0.94	203	9.3	7.4	4.3	0.5	59	25	23	0
45	78	1	0	164	75	73	20	36.3	3.41	11.7	123	137	4.1	105	24	16	0.87	101	8.8	6.8	4	0.5	57	26	24	0
46	78	0	0	199	94	96	16	36.4	5.83	13.7	249	140	4.4	103	26	16	0.74	109	9.1	7.5	4.2	0.7	93	20	19	0
47	79	1	0	162	76	66	18	36.2	5.27	11.6	173	143	4.3	107	25	16	0.78	95	9.1	7	4.1	0.6	74	27	19	0
48	79	1	0	142	70	94	18	36.3	4.76	11.9	151	142	4.3	107	22	18	0.78	182	8.8	6.9	4	0.7	68	23	17	0
49	80	1	0	154	77	63	18	36.4	4.21	12.1	133	141	4.2	106	24	17	0.76	97	8.9	7.2	4.2	0.8	78	21	14	0
50	80	1	0	174	82	60	20	36.1	5.34	11.8	107	142	4.1	107	28	13	0.74	105	8.7	6.9	4	0.4	75	26	18	0
51	82	1	0	165	79	72	16	36.5	4.29	11.9	157	138	3.6	106	24	14	0.71	97	1.15	6.6	3.8	0.5	104	19	11	0
52	73	0	0	134	87	72	20	36.5	4.95	14.5	237	140	4.1	105	22	15	0.77	94	8.9	6.8	4.1	0.8	69	18	15	0
53	78	1	0	122	74	115	18	36.6	11.95	11.7	192	141	4.1	106	21	27	0.99	134	9.2	6.6	4.4	0.5	53	23	18	0
54	87	0	0	136	62	73	18	36	8.74	10.1	156	125	5.757	89	16	64	3.03	133	8.3	6.8	3.7	1.7	184.34	172	139.98	0
55	89	0	1	114	58	81	18	36.1	5.26	7.5	163	136	4.3	106	20	32	1.54	180	8.5	5.7	3.2	0.3	45	20	9	0
56	64	0	0	152	65	44	18	36.2	3.63	9.5	169	142	4.2	109	29	18	0.98	99	8.7	6.6	3.8	0.4	65	38	45	0
57	64	0	0	163	72	53	18	37.4	4.69	10.9	220	142	4.6	102	26	20	1.03	106	9.4	7.6	4.3	0.6	78	36	41	0
58	64	0	0	147	64	44	18	36.5	4.13	11.9	185	139	3.9	105	23	23	1.05	93	9.5	7.5	4.3	0.7	76	23	25	0
59	64	1	0	130	70	108	21	36.2	6.18	12.9	152	141	4.3	107	23	19	1.44	171	9.1	7.3	3.7	2.3	97	24	12	0
60	46	1	0	134	91	74	22	36.4	7.94	16	248	142	5.2	106	25	11	0.95	101	9.5	7.9	4.4	0.8	63	30	17	0
61	59	0	0	123	93	133	20	36.4	6.12	13	192	139	4.5	103	25	13	0.52	180	9.5	7.1	4.5	1.3	83	108	78	0
62	67	0	0	123	63	53	18	36.4	8.55	12	256	143	4.2	98	28	40	4.91	117	10.4	7.6	4.3	0.4	53	23	11	0
63	75	0	0	185	70	48	18	36.3	5.88	8.5	126	133	4.2	96	28	64	1.58	104	1.06	7.8	4.6	0.9	32	19	11	0
64	82	1	0	135	66	79	18	35.9	5.09	10.9	193	142	4.8	105	26	17	1.14	96	8.6	6.8	4.1	0.8	82	21	18	0
65	76	1	0	143	84	91	26	36.7	8.78	12.9	214	134	4.6	104	20	22	1.55	168	1.1	7.1	4.2	0.8	58	21	17	0
66	76	1	1	139	75	83	24	36.4	9.56	13.3	124	132	4.6	100	19	28	1.51	170	1.12	7.5	4.3	0.7	61	19	15	0
67	56	0	0	158	72	75	16	36.1	3.77	14.2	231	143	4.7	103	27	14	0.7	104	9.3	7	4.1	0.4	73	22	14	0
68	74	1	0	120	66	91	20	36.2	6.1	9	173	139	4.4	106	24	23	0.94	96	9	6.7	4	0.6	56	28	20	0
69	52	1	1	150	70	90	20	37.5	8.77	13.3	249	133	3.5	103	24.7	20	1.11	175	1.15	6.7	4	0.6	66	36	14	1
70	65	0	0	204	99	71	18	36.2	7.07	13.3	319	140	4	107	27	11	0.6	124	1.15	7.2	4.3	0.6	53	22	20	0
71	90	0	0	149	71	56	16	36.4	6.32	14.2	164	135	4.8	97	22	21	1.06	112	8.8	7	4.2	1.3	75	33	15	0
72	78	1	0	190	94	66	16	36.5	5.59	13.3	243	134	4.1	106	31	27	1.3	106	1.15	6.4	3.3	0.8	46	38	28	0
73	72	1	0	181	93	62	20	36.6	8.87	14.1	217	142	4.7	104	26	17	1	151	9.5	6.6	4.2	1.1	115	24	30	1
74	67	1	0	159	84	75	16	36	9.57	14.4	195	140	4.9	105	24	24	1.26	195	9.3	7.4	4.1	0.5	71	25	28	0
75	78	1	1	161	83	87	20	36.7	8.25	12.5	191	139	3.9	106	23	26	1.15	164	9.1	6.6	3.8	0.5	46	23	23	0
76	87	0	0	160	68	94	24	36	7.86	9.8	272	132	4.7	98	24	14	0.8	115	8.7	6.3	3.6	0.3	80	16	11	1
77	87	0	1	101	67	97	20	36.4	10.91	11.1	339	132	4.3	98	22	18	0.85	196	9	6.7	3.8	0.3	89	15	12	0
78	85	0	1	230	100	78	18	36.5	12.2	10.3	135	138	4.9	105	24	24	1.31	253	8.8	7.6	4.3	0.4	116	22	19	1
79	66	0	0	137	63	66	16	36.5	9.05	12.9	194	140	4.2	103	27	15	0.72	119	9.6	7.6	4.5	0.8	68	30	27	0
80	64	0	0	134	102	79	16	36.2	5	13.7	177	142	4.3	103	28	14	0.74	120	9.5	7.1	4.6	0.4	43	22	13	0
81	75	0	0	167	70	65	24	36.1	4.3	11.3	115	134	4.4	99	26	19	0.67	101	9.3	7.3	4.4	1.1	56	43	21	0
82	40	0	0	132	78	85	18	36.2	5.49	13.1	205	142	4.4	106	21	15	0.67	98	9.4	6.7	4.6	0.6	40	23	17	0
83	58	1	0	155	89	69	18	36.4	15.89	14.8	331	138	3.8	95	24	12	0.86	215	10.3	8	5	2.4	131	172	139.98	0
84	57	0	0	121	79	73	18	36.6	6.7	14.2	192	140	4.4	104	24	11	0.69	102	9.4	7.4	4.1	1.1	79	16	17	0
85	77	0	1	132	77	91	18	36.2	7.01	12.2	210	141	4.3	108	24	21	0.63	170	9.5	6.9	4.3	0.7	44	31	25	0
86	56	0	0	174	85	63	20	35.6	7.96	12.9	187	139	4	105	23	12	0.69	102	9.2	7.6	4.2	0.4	108	22	14	0
87	64	0	0	173	78	58	18	37	5.51	11.7	186	125	4.1	89	24	14	0.9	84	8.6	7.2	4.3	0.7	83	32	24	0
88	64	0	1	166	80	71	22	36.3	3.56	10.6	137	125	4.1	89	26	16	0.78	115	8.2	6.9	4	0.6	110	45	30	0
89	59	1	0	143	80	91	18	36.3	11.53	13.9	282	141	4.3	105	24	24	1.64	77.47	9.5	7	4	0.6	39	20	10	0
90	60	1	1	112	72	82	20	35.532	9.55	15.3	246	133	3.9	98	25	32	1.7	118	1.15	7.8	4.1	0.6	69	18	17	0
91	60	1	1	140	75	82	18	36.7	9.67	13.9	267	136	4.9	96	22	31	1.96	170	9.4	7.1	4.1	0.7	75	20	13	0
92	61	1	0	170	105	82	18	36.5	14.42	15.4	239	140	3.6	102	24	17	0.94	230	9.6	7.1	4.4	0.6	83	24	24	0
93	69	1	1	101	59	74	24	36.2	7.19	11.2	280	135	4.6	101	27	16	1.17	122	9.2	5.9	3.4	0.5	113	14	10	0
94	90	0	0	145	66	71	18	36.5	8.27	11.7	264	140	4.4	104	22	22	0.7	121	9.2	6.2	4.2	0.3	184.34	23	14	0
95	35	0	0	99	72	138	16	36.2	8.56	17.5	194	137	4.2	104	16	22	0.94	101	9.5	6.4	4	2.4	51	40	44	0
96	47	1	0	131	71	91	18	36.3	5.52	15.1	230	140	4.3	103	27	21	1.02	104	9.2	7.4	4.2	0.5	72	29	53	0
97	55	0	1	171	92	72	18	36.7	7.11	14.7	196	141	4.1	103	23	15	0.59	122	9.3	6.9	4.3	1.3	54	23	28	0
98	72	0	1	105	66	101	20	36.5	5.76	15.4	252	143	3.4	110	25	14	0.7	180	8.8	6.9	4.2	0.6	67	20	30	0
99	73	0	1	130	64	60	16	36	6.66	14.4	193	142	4	105	26	17	0.82	106	8.6	6.2	3.8	0.7	59	27	32	0
100	89	0	1	144	69	62	18	36	8.64	11.7	186	138	4.3	102	25	14	0.49	114	8.5	6.1	3.4	0.5	67	17	16	0
101	52	0	0	178	89	81	18	37.4	8.36	13	280	143	3.8	106	25	8	0.59	122	9.4	7.5	4.4	0.5	47	17	12	0
102	61	0	0	134	86	89	18	36	3.36	10	135	138	3.7	108	24	57	6.54	128	7.3	6.8	3.6	0.6	77	20	12	1
103	78	1	0	170	87	62	18	36.4	11.04	17.4	134	145	3.3	105	26	26	1.38	167	9.2	7.2	4	2.4	61	144	116	0
104	75	1	0	170	72	64	18	35.9	9.98	15	228	142	4.3	107	24	16	1.11	123	8.9	7	3.7	0.7	103	21	14	1
105	62	1	0	187	86	64	18	36.7	4.03	10.8	64.32	137	5	106	19	37	2.44	97	8.3	5.9	3	0.6	96	22	18	0
106	76	1	0	178	79	64	20	36.5	6.95	15	220	140	4.4	101	22	15	1.04	123	8.7	7	3.9	0.9	44	29	22	0
107	86	1	0	182	77	93	18	36.5	8.07	11.8	179	138	4.2	107	22	25	0.91	307	8.5	6.6	3.7	0.5	49	19	20	0
108	81	1	1	163	96	85	20	36.6	8.04	9.9	137	143	4	111	21	38	3.2	163	1.12	5.8	3.1	0.3	97	12	6	0
109	75	1	0	111	67	69	22	35.9	6.62	12.7	190	139	4.6	106	22	30	1.65	107	8.7	6.2	3.4	0.9	65	46	58	0
110	75	1	0	109	78	102	22	35.7	7.18	13.3	291	139	4.5	102	24	34	1.58	108	9.4	6.6	4	0.8	72	30	24	0
111	64	0	0	158	82	58	18	36.4	7.09	13.4	225	140	4.2	104	24	15	0.88	115	9.2	7.2	4.2	0.6	64	22	20	0
112	67	1	0	160	91	78	16	36.9	7.67	13.9	253	140	4.2	103	25	19	1.15	125	9.3	6.9	4.1	0.4	71	19	34	0
113	64	0	0	169	80	80	18	36.2	5.26	11.9	177	143	4.2	108	26	17	0.69	123	9.7	7.3	4.2	0.6	63	26	20	0
114	70	0	0	135	91	145	20	36.4	6.49	11.5	184	144	4	111	23	15	0.65	97	8.5	5.9	3.7	0.6	80	18	12	0
115	37	0	0	142	105	129	20	36.5	7.07	12.8	232	144	4	108	24	9	0.6	130	9.7	8	4.5	0.4	73	32	33	0
116	63	1	0	128	76	95	18	36.2	6.06	11.3	87	137	4.4	102	23	28	1.91	105	8.9	7.4	4.1	0.6	77	23	11	0
117	66	1	1	128	90	61	24	36.2	5.56	14.6	222	141	4.1	105	25	15	0.77	135	8.8	6.8	4	0.6	82	22	20	1
118	74	0	0	194	84	51	18	36.2	6.85	12.8	159	143	4.3	104	30	16	0.8	118	9.2	7.8	4.2	0.9	47	29	21	0
119	57	0	0	191	82	81	18	36.4	6.21	13.7	330	143	3.8	106	24	14	0.7	81	9.5	7.9	4.6	0.8	92	14	11	0
120	90	0	1	214	85	62	18	36.6	2.9432	9.5	211	141	4.5	111	27.7	14	1.13	133	1.25	6.2	3.7	0.7	56	22	14	0
121	78	1	0	136	80	72	18	36.4	7.92	15.7	285	138	4.3	99	28	13	1	102	9.2	7	4	0.6	48	23	33	0
122	78	1	0	200	92	61	18	36.3	5.21	14.5	236	141	4.2	102	27	13	1	98	9.1	6.9	4	0.5	46	24	26	0
123	71	1	0	150	83	72	22	36	10.79	12.8	198	144	3.7	107	22	30	1.03	99	8.7	6.4	4.1	1.4	48	26	20	0
124	77	1	1	195	91	64	20	36.6	4.58	12.7	185	144	4.1	109	25	20	0.82	105	9.2	6.8	3.8	0.4	67	22	21	1
125	77	0	1	159	73	73	16	36.2	4.43	12.8	251	141	4.5	103	27	16	0.56	109	9.3	7.2	4.3	0.4	79	18	15	0
126	69	1	0	113	79	77	18	36.6	3.89	13.5	130	142	5.1	105	28	20	0.91	100	9.2	7	4.2	1.4	43	26	18	0
127	73	0	1	179	80	89	22	36.5	7.46	12.8	227	141	3.8	102	27	12	0.64	146	9	7.3	4.3	0.6	53	16	11	0
128	72	1	1	191	81	83	16	36	9.22	13.9	145	141	5.2	100	27	20	0.9	202	10.1	7.4	4.7	0.6	95	172	108	0
129	62	1	0	164	81	53	16	36.5	5.47	12.7	190	141	4.3	107	27	17	1.4	80	9	7.1	3.7	0.6	41	39	36	0
130	51	1	0	115	53	61	18	36.2	4.83	13.2	136	137	3.9	97	31	17	0.84	97	9.2	7	4.5	0.9	53	25	20	0
131	77	0	0	162	69	69	16	36.2	8.49	12.4	213	139	5	102	25	18	0.92	97	10.3	7.1	4.3	0.2	44	24	12	0
132	75	1	0	132	78	73	16	36.5	8.17	11.6	239	137	4.5	100	28	15	0.86	119	9.3	7.2	4	0.6	48	31	27	1
133	77	1	0	112	74	74	20	36.5	5.93	12.2	199	136	4.2	104	21	19	0.81	118	8.7	7.4	3.9	0.6	64	30	20	0
134	77	1	0	143	78	84	20	36.9	3.96	11.9	210	136	4.5	104	24	11	0.73	108	9.3	7.5	4	0.6	72	33	19	1
135	79	1	0	160	82	88	16	36.7	4.58	12.2	165	138	3.6	99	29	10	0.87	77.47	8.8	7	4.4	0.8	96	17	13	0
136	79	1	1	173	80	78	22	36.3	6.65	12.9	108	139	3.8	102	20	14	0.86	77.47	8.8	5.8	3.8	1.2	36	16	9	1
137	91	1	1	181	82	94	18	36.2	9.81	11.1	222	135	4.2	101	22	25	1.41	124	8.8	7.2	3.7	0.4	75	15	9	0
138	72	1	0	175	97	78	16	36.2	6.92	12.9	177	141	4.9	104	25	18	0.89	184	9.9	7.7	4.3	0.5	57	27	17	0
139	88	1	0	179	78	60	18	36.6	5.17	14.6	163	139	4	104	22	19	1.27	115	8.8	7.2	4.2	0.6	60	19	17	0
140	76	1	0	115	56	44	16	36.2	6.07	11.2	164	138	5.6	106	22	19	1.66	117	9.2	6.5	4.1	0.5	52	23	16	0
141	79	0	1	178	96	99	26	36.2	8.86	11.8	236	141	5	103	26	16	0.56	98	8.1	7.3	3.4	0.6	41	16	9	0
142	75	0	0	156	70	74	18	36.6	9.24	13.6	213	138	4.6	103	25	17	0.65	108	8.7	6.7	3.9	0.6	76	20	39	0
143	67	0	0	179	89	62	20	36.4	7.29	13.3	211	138	3.9	106	26	14	0.63	131	1.19	6.9	4.3	0.8	40	21	28	0
144	73	0	1	97	52	68	18	36.5	5.9	13.7	186	136	4	95	29	21	1.5	119	8.6	7.2	4.1	0.6	58	32	27	0
145	56	1	1	128	77	77	18	36.6	4.77	13.2	199	138	4.2	104	26	12	0.65	94	8.2	6.8	3.5	0.4	63	31	37	0
146	76	0	0	202	86	56	18	36.5	5.58	13.7	196	141	4.1	107	25	15	0.93	162	9.4	7.5	4.4	0.9	95	21	21	0
147	72	1	0	161	71	63	16	36.5	6.67	14.2	239	140	4.9	104	24	25	1.23	104	9.5	7.6	4.1	0.8	61	24	15	0
148	58	1	1	168	91	94	18	36.7	5.15	13.5	243	139	4.4	103	26	17	0.81	326	8.9	6.5	3.9	0.8	60	28	41	0
149	78	0	1	144	95	101	24	36.5	4.12	14.6	136	141	4	103	26	9	0.63	107	9	6.6	4	0.5	47	26	15	0
150	81	0	0	145	83	55	18	36.4	5.91	15	210	141	4	108	23	11	0.61	98	9	6.8	4.1	1	95	17	8	0
151	62	1	0	126	75	105	20	36.4	7.78	15.1	259	133	4.7	99	23	16	1.09	94	9.4	7.4	4.3	1.2	45	29	22	0
152	80	0	1	155	82	61	16	36	17.8836	12.7	170	134	3.9	99	24	11	0.8	133	8.1	6.1	3.7	0.8	52	15	12	0
153	60	1	0	196	86	68	18	36	8.33	11.8	246	137	4.2	103	20	15	1.02	221	8.9	7	4	0.5	46	18	21	1
154	79	1	0	131	89	67	16	36.3	4.79	14.8	211	134	4.3	104	22	13	0.81	96	9.1	7.1	3.7	0.9	64	24	16	0
155	62	0	0	188	101	63	20	36.7	5.44	13.9	221	135	3.6	104	24	12	0.82	127	1.13	7.3	4.2	0.6	92	26	21	0
156	69	0	0	179	107	83	20	36.6	4.81	12.6	178	138	3.2	103	18	10	0.49	95	1.07	6.9	4	0.9	49	23	17	0
157	65	0	0	133	76	83	24	36.4	7.09	11.6	225	138	3.6	104	24	15	0.88	134	1.15	7.2	4.2	0.6	64	22	20	0
158	62	0	0	165	102	56	18	36.2	5.54	12.4	207	144	4.1	106	26	17	0.7	106	9.4	6.8	4.5	0.9	89	18	9	0
159	64	0	0	177	104	60	16	36.1	7.06	12.9	206	145	3.9	109	25	10	0.68	115	9.3	7.3	4.5	0.7	103	21	14	0
160	51	1	0	195	115	96	18	36.2	7.8	14.8	217	142	4.1	104	24	18	1.16	155	9.5	7.7	4.8	0.6	71	27	30	0
161	72	1	1	169	95	91	20	36.4	6.47	13.2	140	134	4	97	25	19	0.98	357.06	8.5	6.4	3.8	0.9	67	22	28	0
162	89	0	1	164	77	75	16	36.1	4.17	11.2	217	134	3.7	100	24	14	0.71	109	1.24	6.5	4	0.4	61	20	17	0
163	68	0	0	176	109	67	18	36.3	8.27	13.7	264	141	4.1	103	25	17	0.56	123	9.7	7.7	4.3	0.5	104	23	24	0
164	61	1	0	163	91	85	16	36.5	11.52	15.5	221	142	4.1	104	27	15	0.99	98	9.1	7.4	4.6	1.3	42	25	29	0
165	82	1	1	127	88	81	22	36.6	4.13	14.5	124	139	4.2	102	26	15	0.98	114	9.5	6.9	4.2	1.2	45	24	18	0
166	101	0	1	150	72	81	18	36.4	5.04	10.5	167	140	4.6	106	25	32	1.31	142	8.5	6.4	3.6	0.4	45	13	8	0
167	89	1	1	107	57	70	20	36.2	7.86	11.4	320	139	4.6	109	18	26	1.84	187	9.3	6.5	3.7	0.3	54	17	12	0
168	89	1	0	112	64	102	22	38	17.8836	12.5	299	140	4.1	106	23	21	1.52	159	9.5	6.7	3.8	0.7	50	26	16	0
169	70	1	0	95	59	67	14	36.5	5.18	11	247	136	5	102	23	26	1.47	201	9.2	6.5	3.6	0.3	75	18	14	0
170	56	0	0	135	76	77	20	36	7.6	9.1	428.68	140	3.7	99	30	13	0.66	111	9.1	7.5	4.4	0.7	43	57	112	0
171	58	1	1	112	56	96	18	38	17.8836	14.3	242	139	4.1	101	20	25	1.03	200	9.3	7.5	4.5	0.7	48	17	24	0
172	87	1	0	133	68	56	18	36.5	7.7	12	177	142	3.8	109	23	17	0.91	139	7.8	6.1	3.5	0.4	66	20	17	0
173	77	0	0	173	96	79	18	36	10.22	12.7	239	142	3.8	104	28	10	0.72	119	9	7.6	4.6	1	55	20	19	0
174	84	0	0	133	96	94	18	36.6	17.8836	8.1	258	125	3.8	89	25	21	0.94	110	7.5	5.7	3	0.8	83	79	89	0
175	54	1	0	158	92	75	18	37	10.3	14.5	221	142	4.4	106	25	19	1.25	131	9.6	7.7	4.2	0.5	81	26	27	1
176	73	1	0	134	65	52	16	36.7	2.9432	8.1	233	138	5	107	22	27	1.98	178	8	6.7	3.6	0.8	51	13	8	0
177	73	0	0	173	77	83	20	36.3	4.13	11.3	261	141	4.5	103	26	17	0.74	298	9.7	6.9	4.2	0.6	58	25	32	1
178	54	1	0	126	80	65	18	36.5	7.85	14.6	259	142	4	105	24	18	1.02	96	9.4	7.8	4.5	0.6	48	22	18	0
179	57	0	0	172	74	54	18	36.3	7.56	12.9	227	142	3.9	106	24	13	0.69	112	9.3	6.8	4	0.4	77	14	10	0
180	71	0	1	172	86	62	18	36.5	3.83	11.2	109	142	3.5	108	24	19	0.75	97	8.4	6	3.6	0.4	44	19	19	0
181	71	0	0	119	65	88	20	36.6	4.76	11.4	75	144	4.5	109	28	23	0.94	131	8.9	6.2	3.7	0.4	47	42	51	0
182	59	0	1	133	67	81	24	36.3	9.12	14.3	241	138	3.2	110	18	8	0.96	111	1.05	7.6	4.3	0.8	81	19	15	0
183	73	0	1	192	88	63	14	36.5	6.71	13.2	330	140	3.9	105	24	12	0.68	104	8.9	7.2	4	0.5	98	13	12	0
184	53	0	0	150	88	88	18	36.5	7.64	12.8	261	145	3.9	107	22	20	0.83	151	9.6	7.5	4.6	2.4	184.34	172	139.98	0
185	87	0	0	156	81	104	20	36.2	12.29	10.7	295	129	4.8	96	20	26	0.87	220	8.8	6.6	3.6	0.4	79	33	44	0
186	85	1	0	115	76	61	18	36.1	6.97	12.9	212	143	3.4	105	26	15	0.98	114	8.6	6.2	3.8	1	65	15	14	0
187	66	0	1	172	71	75	24	36.5	6.42	10.7	162	142	4.2	105	26	15	0.68	117	9.2	7.1	4	0.5	93	111	40	0
188	66	1	0	128	92	116	20	36.6	9.91	17.5	214	138	4.4	97	28	7	1.03	130	8.9	7.9	4.7	1.1	51	44	37	1
189	71	1	1	140	84	76	16	36.2	6.93	15.6	284	134	4.6	91	31	12	0.86	111	9.6	8.4	4	0.9	105	24	13	0
190	70	0	0	119	70	70	16	36.1	5.7	13	211	143	4.1	106	26	18	0.85	102	9.7	7.6	4.4	0.9	46	24	24	0
191	79	0	0	156	111	89	18	36.2	5.89	12.6	182	141	4.9	107	25	23	0.62	106	9.5	5.9	3.8	0.6	58	19	11	0
192	78	1	1	131	81	72	18	36.2	8.6	15.3	232	141	4.3	102	25	11	0.93	102	8.9	7.6	4.1	1.5	55	21	15	0
193	79	1	1	141	85	71	16	36.3	6.1	13.9	214	140	3.7	107	23	16	0.83	121	8.6	6.8	3.9	1.2	68	17	10	0
194	80	1	1	95	67	72	20	36	6.83	13.9	222	140	4.1	106	23	11	0.8	134	8.5	6.6	3.8	1.1	56	17	10	0
195	83	1	0	141	70	78	20	36.5	7.52	15.2	190	136	4.3	98	25	14	0.95	133	9.4	7.3	4.4	1	79	87	22	1
196	60	1	0	137	87	111	18	36.4	9.67	17.4	233	142	4.1	103	25	20	0.99	105	9.5	7.5	4.4	0.8	80	44	35	0
197	65	0	0	139	74	62	18	36	5.52	12	229	141	4.6	106	22	13	0.9	242	9.6	7.4	4.6	0.6	42	30	39	0
198	33	1	0	132	81	100	18	36.6	15.45	13.4	269	139	3.7	104	20	12	0.59	94	9.2	8	4.3	1.1	54	25	35	0
199	87	0	0	230	114	88	30	37	6.15	11.9	217	140	4.1	107	21	19	0.66	197	8.9	7.2	4.1	0.3	57	34	39	0
200	78	0	1	179	99	93	17	36.6	8.68	9.5	112	135	3.2	101	25.9	13	2.67	211	1.21	6.4	3.5	0.6	183	23	16	0
201	82	1	0	94	55	95	20	36.8	14.1	9	395	135	5.7	103	22	47	1.12	278	9.4	6.3	3.5	0.4	72	12	11	0
202	65	1	0	118	87	77	20	36.5	13.15	13.4	108	136	4.3	100	24	17	1.21	167	8.6	6.9	3.7	1.7	108	33	39	0
203	65	0	0	154	70	79	18	36.6	7.09	13.4	225	140	4.2	104	24	15	0.88	115	9.2	7.2	4.2	0.6	64	22	20	0
204	46	0	0	110	82	103	24	36.6	8.09	15.3	196	138	4.2	103	20	10	0.85	90	9.7	8.2	4.6	1.1	85	41	27	0
205	71	1	0	117	62	84	16	36	11.14	15.5	306	142	4.2	101	21	12	0.96	141	9.8	7.7	4.7	0.7	95	31	31	1
206	37	0	0	116	80	75	18	36.8	13.42	11.9	193	139	3.7	103	23	10	0.7	117	9	7.1	4.1	2.4	47	11	14	0
207	83	1	0	125	85	130	20	36	4.56	10.8	93	141	5.6	111	18	55	3.47	112	8.5	6.8	3.9	0.9	43	25	9	0
208	60	1	1	142	88	72	16	36.5	7.6	15.5	210	136	4.7	103	23	17	1.01	142	9.2	6.8	4.5	0.4	74	23	21	0
209	80	0	0	164	70	82	16	36.7	7.44	10.9	210	138	4.3	103	24	23	1.07	109	9.5	7.8	4.4	0.7	63	18	11	0
210	77	0	0	162	85	104	22	36.5	7.13	13	291	139	4.7	100	24	14	0.85	161	9.6	7.7	4.5	0.6	52	15	16	0
211	79	0	0	174	78	69	18	36.3	5.4	14.6	161	142	4.7	106	27	15	0.81	98	9	7.3	4	0.6	54	19	16	0
212	81	1	0	164	92	99	18	36.2	6.32	8.8	105	140	5.1	109	21	35	2.3	109	1.21	7.1	3.9	1.6	85	26	10	0
213	58	0	0	175	101	73	18	36.2	7.32	13.4	183	139	4.5	99	30	14	0.76	259	10	7.9	4.6	0.8	124	73	110	0
214	80	0	0	174	107	71	16	36.3	6.78	12.6	244	138	4.5	95	31	12	0.98	357.06	9.1	7.3	4.2	0.6	155	34	36	0
215	69	0	0	130	60	77	16	36.2	5.52	11.8	310	140	4.2	104	27	18	0.88	91	9.2	7.2	4.2	0.6	64	22	20	0
216	67	0	0	181	78	65	20	36.7	3.43	14.2	119	140	3.8	100	25	20	0.78	93	9.8	7.6	4.8	1.6	54	36	22	0
217	54	1	0	132	78	107	18	36.7	10.93	14.9	258	143	3.9	103	22	13	0.69	176	8.5	8.4	4.6	0.3	103	27	16	0
218	52	0	0	138	65	58	16	36	6.62	13.4	233	139	3.9	105	24	8	0.67	91	9.2	7.3	4.1	1.1	38	15	10	0
219	58	1	0	173	100	87	20	36.5	11.44	15.2	246	138	4.4	104	23	15	0.78	124	9.3	7.5	4.2	0.6	77	16	13	0
220	66	0	0	150	71	44	18	36.2	3.77	10.8	211	139	4.2	102	27	13	0.93	101	9.3	6.9	4.3	0.6	38	27	25	0
221	52	0	0	153	80	45	16	36.7	5.7	11.3	137	134	5.3	99	21	57	8.2321	108	10.4	6.5	3.6	1.1	76	23	41	0
222	63	1	0	138	76	77	18	36.6	5.55	13.3	200	141	4.1	103	28	10	1.11	100	9	7.1	4.2	0.6	71	23	21	0
223	60	0	0	163	91	59	16	36	8.6	11.3	222	139	4.1	105	23	19	0.65	94	8.6	7.3	3.9	0.4	68	15	15	0
224	59	1	0	179	104	104	20	37.3	10.64	15.1	340	141	3.9	103	28	13	0.91	117	10.1	7.7	4.7	0.5	45	25	33	0
225	59	1	0	122	70	82	18	36.6	8.04	14.1	232	137	3.9	99	23	18	0.92	102	9.3	7	4.3	0.6	39	27	36	0
226	67	1	0	154	90	86	20	36.4	4.82	13	162	143	3.9	106	22	11	0.75	121	8.6	7.6	4.3	0.4	111	31	26	0
227	67	1	0	139	89	104	18	36.8	5.48	12.2	184	142	4.6	107	26	13	0.8	112	8.9	7.4	4.3	0.6	90	31	25	0
228	67	1	0	158	94	86	16	36.4	5.91	12.9	182	141	3.9	106	25	12	0.77	108	8.9	7.6	4.1	0.4	79	15	12	0
229	68	1	0	137	90	100	20	36.6	4.72	12.2	182	145	4	108	21	15	0.78	102	8.9	7.1	4.5	0.6	76	17	10	0
230	88	0	0	115	61	104	20	36.4	5.14	9.9	154	140	5.757	107	21	64	2.08	165	8	6.6	3.3	0.5	67	17	9	0
231	66	0	0	133	83	80	18	36.3	4.3	12.9	211	140	4.6	104	23	14	0.77	109	9	7.6	4.2	0.9	42	21	15	0
232	68	0	0	131	81	68	18	36.1	5.08	12.9	190	141	4.4	106	27	18	0.81	103	9.7	7.5	4.3	0.9	40	21	17	0
233	68	1	0	144	87	110	18	36	4.57	14.1	191	140	4	101	26	13	1.23	104	9.2	7.7	4.3	0.8	68	21	16	0
234	57	1	0	126	99	71	18	36.4	7.47	14.8	211	139	4.7	103	26	20	1.28	95	10.3	7.3	3.7	1.2	55	20	16	0
235	77	1	0	169	106	57	16	36	3.65	9.7	210	141	3.9	111	20	21	1.3	135	8.8	5.8	3.5	0.6	76	23	26	0
236	84	0	0	123	69	66	20	36.6	6.01	13.2	176	141	4.2	106	23	23	0.93	131	8.6	6.9	4	1	73	42	42	0
237	96	0	0	129	63	70	18	36.1	7.09	12.2	168	141	4.7	102	26	20	1.12	103	9.4	7.1	4.5	0.5	36	24	12	0
238	72	0	0	176	82	99	18	36.3	5.76	12.2	171	145	4.2	107	28	14	0.59	124	9.6	7.7	4.8	0.4	52	28	16	0
239	73	0	1	183	83	86	18	36.8	5.62	11.6	182	141	4	104	28	18	0.62	200	9.4	7.5	4.5	0.6	49	27	14	0
240	73	0	0	134	75	94	18	37.1	5.83	11.6	195	142	4.4	105	24	20	0.7	137	9.3	7.6	4.5	0.4	47	29	16	0
241	73	0	0	131	75	105	16	36.4	6.32	11.4	202	141	4.1	103	25	19	0.65	102	9.7	7.7	4.6	0.5	39	31	18	0
242	74	0	1	150	77	78	18	36.1	5.81	11.5	193	141	3.8	105	24	16	0.6	132	9.5	7.4	4.4	0.6	35	31	18	0
243	65	1	0	145	89	99	14	36	10.8	17.5	268	139	3.8	103	23	13	1.03	157	9.1	7.5	4.7	1.9	87	17	18	0
244	60	1	0	154	88	68	18	36.2	4.84	13.6	162	140	4.2	106	25	14	1.05	122	8.9	7.3	4.3	1.6	119	22	19	0
245	72	1	1	132	80	89	18	36.2	3.78	14.7	122	141	4	105	21	17	1.05	149	9.1	7.2	4.2	1.3	63	23	18	0
246	72	1	1	144	74	87	18	36.5	4.16	14.9	121	142	4.2	103	29	17	1.06	106	9.3	7.3	4.5	1.5	71	24	20	0
247	80	0	0	188	82	78	18	36.2	11.95	10.7	236	134	5.757	98	24	30	0.96	166	9.8	7.7	4.2	0.4	42	16	15	0
248	53	1	0	141	100	107	20	36.6	15.93	15.7	190	139	3.9	104	23	13	0.89	179	9.1	7.3	4.3	1	105	125	33	0
249	84	1	0	92	52	60	20	36.2	4.73	10.9	128	132	4.4	99	22	46	2.48	160	1.12	6.7	3.9	0.9	44	22	15	0
250	48	1	0	98	66	75	18	36.4	8.96	15.8	217	141	3.9	102	24	11	0.94	153	9.1	7	4.3	1.3	43	15	16	1
251	70	0	0	184	99	70	16	36.4	4.87	12.9	197	142	3.8	103	27	14	0.5	114	9.6	7.3	4.6	0.7	74	19	11	0
252	47	1	0	159	83	58	16	36.2	4.98	15.4	145	142	4	105	30	14	0.99	109	8.8	7.6	4.2	0.6	52	73	127	0
253	58	1	0	127	82	63	16	36	5.12	14.6	261	142	4.6	106	28	17	0.79	106	9.2	7.7	4.2	1.1	56	11	12	0
254	88	1	0	118	61	71	16	36.4	6.05	11.4	127	139	3.9	107	24	24	1.35	110	9.5	7	3.9	0.7	72	16	9	0
255	82	0	0	180	81	65	24	36.6	6.95	14.1	173	140	4.5	104	25	19	0.85	129	9.2	7.5	4.5	1	62	33	21	0
256	85	0	0	187	86	66	16	36.3	5.31	13.9	180	135	4.2	105	24	12	0.99	112	1.11	6.7	3.7	0.8	70	16	10	0
257	75	1	0	145	80	67	16	36.5	7.63	15.8	202	139	4.3	104	24	19	1.02	111	9.3	7.6	4.4	0.7	75	28	18	0
258	86	0	1	131	63	65	18	36.1	7.7	13.9	170	143	4	107	26	9	0.68	106	9.6	6.3	3.5	0.6	63	24	25	0
259	71	1	0	178	100	125	18	36.6	8.08	17.1	230	135	5	99	24	18	1	116	9.3	7.6	4.3	0.7	69	29	31	0
260	78	0	0	137	72	77	16	36.4	5.57	13.1	212	142	4	103	25	21	0.85	103	10.2	7.5	4.6	0.6	47	16	18	0
261	78	0	1	194	103	68	22	36.5	8.81	11.6	240	135	3.6	100	20	15	0.71	139	8.8	7	4	0.5	91	26	12	1
262	70	1	0	159	93	65	18	36.4	7.36	13.7	145	140	4.4	108	20	18	1.39	135	9	7.1	4	0.6	46	19	23	0
263	49	0	0	177	89	85	18	36.5	7.09	13.4	225	140	4.2	104	24	15	0.88	115	9.2	7.2	4.2	0.6	64	22	20	0
264	49	0	0	156	106	79	20	36.4	8.37	13.5	428.68	137	4.5	102	25	12	0.77	176	9.9	7.9	4.3	0.6	44	11	8	0
265	89	0	0	127	67	75	18	35.6	5.61	12.9	195	138	4.5	104	24	19	1.09	113	8.8	7.1	3.9	0.5	40	19	11	0
266	89	0	0	161	82	97	30	36.9	7.93	16	227	132	4.5	96	18	18	1.05	193	1.14	7.7	4.3	0.6	54	19	10	0
267	57	1	1	136	87	71	14	36.5	5.59	12.4	200	140	4.3	109	20	22	0.89	108	8.8	6.9	4.1	0.3	92	16	13	0
268	57	1	0	124	93	76	18	36.5	5.09	13.4	230	142	4.1	111	19	31	0.91	112	8.8	7.7	4.4	0.3	101	22	20	0
269	58	1	0	178	103	79	20	36	5.6	12.8	200	139	3.7	111	17	18	0.79	164	8.4	6.9	4	0.4	93	18	21	0
270	78	0	0	136	85	88	18	36.4	7.36	11.3	140	140	4.5	106	25	25	0.98	115	9.5	7.3	4.1	1	59	29	19	0
271	82	0	0	192	103	108	16	36.5	7.63	12.9	204	140	4	108	22	10	0.51	115	8.7	7.4	4.5	0.6	122	21	26	0
272	71	0	0	142	72	72	18	36.3	8.39	11.2	280	137	5.2	103	23	21	1.33	267	9.2	7.3	4	0.5	70	26	24	1
273	73	1	0	135	90	92	18	36.3	14.26	15	235	138	3.9	104	22	11	0.81	189	8.9	6.6	4.1	1.7	76	38	14	1
274	43	1	0	143	95	99	18	37.4	9.64	16.8	317	141	4.1	103	26	12	0.93	137	9.4	8	4.9	1	57	30	54	0
275	58	1	0	133	93	100	18	36.6	2.9432	12.9	64.32	141	3.7	106	25	18	1.01	143	9.1	7	4.5	0.6	54	21	16	0
276	43	1	0	194	124	79	18	36.6	9.18	16.8	265	138	4.4	97	24	15	0.87	330	9.7	8.4	5	1.9	83	25	63	0
277	71	1	0	182	87	76	18	36.5	7.09	13.4	225	142	4.2	104	22	14	1.02	125	9.1	7.6	4.4	0.3	56	35	48	1
278	82	1	0	160	67	68	18	36.1	9.67	13.3	194	135	3.9	104	23	20	0.87	141	1.07	7	4.3	0.4	67	19	10	0
279	83	1	0	154	71	80	18	36.5	9.54	12.7	228	139	4	104	24	18	0.78	112	8.9	7.4	3.9	0.7	66	15	10	0
280	69	0	0	176	116	78	18	36.5	7.83	12.7	202	142	3.7	107	25	20	0.59	113	8.9	7.8	4	0.5	44	17	12	0
281	81	1	1	152	104	152	14	36.7	7.17	16.7	233	140	3.9	107	20	16	0.95	133	9.1	6.8	4.1	0.8	64	41	33	0
282	81	1	1	127	86	152	19	36.1	7.09	13.4	225	140	4.2	104	24	15	0.88	115	9.2	7.2	4.2	0.6	64	22	20	0
283	70	1	0	122	64	53	20	36.4	10.37	13.3	170	137	4.9	101	27	25	0.97	104	9.4	7.1	4.4	0.9	59	20	16	0
284	59	0	0	130	64	67	18	36.2	6.79	12.9	268	144	4	109	28	17	0.71	143	8.9	6.9	4.5	0.5	102	16	20	0
285	88	0	0	199	88	87	16	36.5	8.13	14.6	361	140	3.8	101	26	18	1.7	110	9.9	7.9	4.2	0.8	81	24	21	1
286	76	0	0	203	86	82	18	36.8	5.87	11.6	244	142	4.7	105	25	21	0.99	186	8.8	7.5	4.3	0.4	121	18	11	0
287	76	0	0	172	77	78	16	36	7.56	11.6	217	141	4.9	105	24	24	1.2	169	8.6	7.2	4.2	0.5	106	21	14	0
288	85	1	0	133	76	82	20	36.2	9.68	14.2	178	137	4.5	100	24	13	1.09	144	9.5	6.8	4	0.8	93	18	21	1
289	66	0	1	160	103	61	22	36.6	3.79	12.2	154	140	4.1	101	30	25	0.64	129	8.6	7.1	4.5	0.4	56	25	13	0
290	68	1	0	149	103	73	16	36.6	5.45	13.5	260	140	4.2	105	25	22	0.74	87	8.5	6.4	3.8	0.7	56	25	19	0
291	89	0	0	122	76	71	26	36.7	2.9432	9.5	174	140	3.5	111	18	20	0.83	102	1.1	5.7	3.1	0.9	47	18	11	0
292	52	1	1	191	96	92	20	36.1	10.61	9.3	237	139	5.757	100	21	64	8.2321	77.47	9	7.1	3.9	0.2	71	17	6	0
293	81	0	0	200	93	68	24	36.7	6.57	13.7	259	142	4.1	102	29	11	0.66	96	10.1	7.5	4.5	0.9	61	24	15	0
294	53	1	0	134	89	64	18	36.2	5.25	15.9	153	145	4.2	105	31	11	0.86	115	9.4	7	4.3	0.6	85	22	31	1
295	78	0	0	220	91	61	16	36.6	5.03	11.9	174	138	4.3	104	24	20	0.91	241	9.1	6.8	4.2	0.4	38	87	29	0
296	75	1	0	178	96	104	22	36	6.41	13.3	232	132	4.2	96	24	17	0.9	124	9.5	7.6	4.3	1.1	58	19	17	0
297	66	1	1	143	68	45	20	36.1	7.09	13.4	225	140	4.2	104	24	15	0.88	115	9.2	7.2	4.2	0.6	64	22	20	0
298	72	0	0	198	95	62	16	36.6	9.43	13.4	341	141	4.3	104	24	17	0.8	113	9.6	7.7	4.3	0.4	53	23	19	0
299	70	0	0	165	92	84	18	36.3	9.46	13.1	314	142	3.9	107	23	12	0.76	113	9.5	7.4	4.4	0.7	72	26	26	0
300	73	0	1	149	66	147	20	36.7	9.14	14.6	237	138	3.2	104	25.4	6	0.56	267	1.14	6.9	4.1	0.4	63	34	34	0
301	84	1	0	174	81	85	20	36.7	4.47	12.1	140	145	5	110	28	22	1.05	124	8.5	6.3	3.6	0.5	46	32	33	0
302	67	1	1	116	78	67	20	36.1	14.51	12.3	243	143	3.9	107	23	28	1.61	125	8	6.9	4.1	0.3	87	30	15	0
303	65	1	1	169	90	88	18	36.7	7.68	13.9	314	137	4	99	26	14	0.96	115	9.4	7.7	4.1	0.7	51	16	22	0
304	67	0	1	143	63	67	16	36.6	6.41	13	172	139	4.1	102	25	18	0.68	111	9.6	7.3	4.4	0.5	58	27	29	0
305	75	1	0	173	97	93	16	36.5	3.54	12.4	184	140	3.9	104	25	17	1.19	102	8.9	6.5	4.3	0.5	53	21	16	0
306	88	1	1	171	81	67	18	36.6	11.56	13.3	170	137	5.2	106	21	20	1.05	253	9.5	7.2	4	0.9	111	13	13	0
307	88	1	0	195	84	60	16	36.5	9.59	13.2	227	137	5.3	107	22	13	1.13	101	9.6	7.3	3.9	0.7	102	21	18	1
308	59	0	0	150	99	122	24	37.1	10.21	13.9	428.68	133	3.8	100	22	10	0.63	177	1.09	7	3.5	1.1	184.34	45	24	0
309	51	0	0	187	84	96	18	36.8	8.01	14.3	182	138	4	101	25	11	0.65	96	9.6	7.4	4.9	0.9	61	31	34	0
310	79	1	1	183	112	118	18	36.6	5.84	16.1	138	139	3.8	103	26	16	1.06	143	9	6.9	4.2	1.1	61	19	21	0
311	62	1	0	157	77	92	18	36.5	4.97	9.5	173	138	4.7	100	25	50	8.2321	137	8.6	6.3	3.6	0.5	63	25	16	0
312	84	1	0	149	72	80	18	36.5	4.66	13.4	170	137	3.6	101	26	15	1.06	257	8.4	6.5	3.6	1.1	60	23	15	0
313	72	0	0	145	74	106	19	36.5	9.58	7.5	309	143	4	104	27	15	0.91	112	9	6.1	3.6	0.3	61	14	12	0
314	60	1	1	162	101	88	14	36.5	7.58	15.1	247	142	4.5	104	27	14	1.18	109	9.3	7.3	4.4	0.8	69	87	139.98	0
315	37	1	0	117	75	69	16	36.4	4.68	13.1	65	140	4.2	107	22	11	0.92	100	8.4	6.6	3.9	2.4	155	36	28	0
316	68	0	0	185	86	57	16	36.7	5.3	13.8	271	140	4.2	104	24	14	0.83	104	9.8	7.6	4.3	0.6	54	21	14	0
317	57	1	0	125	76	85	18	36.2	7.98	14.7	166	138	4.1	99	31	8	0.71	99	8.7	7.2	3.9	1.7	70	18	9	0
318	59	1	0	116	73	88	16	36.4	3.9	12.1	233	143	3.9	107	28	12	0.91	99	8.3	6.6	3.8	0.4	43	25	31	0
319	75	1	1	97	53	90	20	36.4	9.99	7.5	240	140	4.6	106	23	64	1.49	357.06	8.2	5.8	3.1	0.6	45	14	11	0
320	84	0	1	180	87	78	22	36.5	7.08	13.8	334	138	4.1	106	19	21	0.7	146	9.3	6.7	4.1	0.6	57	30	35	0
321	74	0	1	191	88	77	18	36.5	6.31	13.5	158	141	3.7	104	26	11	0.58	164	9.6	7	4.3	0.5	48	23	23	0
322	68	1	0	148	65	53	18	35.9	4.25	11.1	102	144	5.757	111	21	46	1.56	110	9.5	6.8	4.4	1.5	90	15	14	0
323	62	1	0	169	89	84	18	37.4	15.61	15.8	189	139	4.7	101	26	20	0.89	116	8.6	6.7	3.9	0.7	47	24	36	0
324	56	0	0	110	78	100	18	36.1	9.26	13.2	259	145	3.9	108	26	22	0.75	131	9.3	7.1	4.1	0.6	82	47	28	0
325	70	0	1	129	60	61	18	37.4	11.62	9.8	173	125	5.757	89	21	32	1.29	146	8.5	7.6	4.1	1.9	112	27	12	0
326	67	1	0	134	81	91	16	36.3	7.03	12	200	135	4.1	101	26	14	1.12	105	9	6.7	3.6	0.5	82	47	34	0
327	83	0	0	176	102	76	20	36	5.64	13.3	208	141	4.2	105	21	23	0.84	107	9.1	8	4.2	0.6	88	40	35	0
328	83	0	0	167	82	79	16	36.3	5.84	13.3	198	140	4	108	20	12	0.79	103	9.1	7.9	4.4	0.5	100	39	34	0
329	67	0	0	164	103	112	16	36	4.38	11.1	328	144	4.6	109	23	17	0.9	152	9.5	7.6	4.4	0.5	46	38	29	0
330	57	0	1	108	93	152	22	36.5	8.97	14.3	217	141	4.2	104	24	20	0.66	105	9.4	7.5	4	0.6	65	29	33	0
331	73	0	1	137	101	77	22	36.5	6.73	13.8	279	142	4.4	102	25	17	1.01	89	9.5	8.3	4.8	0.6	67	26	18	0
332	74	0	0	210	93	73	20	36.5	7.13	12.6	252	139	4.7	102	23	14	1	78	9.6	7.7	4.5	0.6	84	42	55	0
333	58	1	0	159	95	118	16	36.4	6.94	15.3	161	141	4.7	105	27	18	1	107	9.1	6.4	3.9	1.3	51	57	34	0
334	79	1	1	183	94	64	18	36.2	6.11	16.7	143	139	4.1	107	23	25	0.87	107	8.9	7	3.9	1.4	78	33	34	0
335	78	1	0	122	78	90	16	36	5.74	13.5	239	137	4.2	105	22	21	0.92	143	8.6	6.4	3.5	0.7	74	26	22	0
336	58	1	0	135	91	60	18	36.3	7.79	15.8	209	140	4.1	103	26	17	0.89	96	9.5	7.2	4.6	1.1	52	24	26	0
337	66	1	0	106	64	65	16	36.7	7.9	15.2	233	141	4.1	102	26	14	0.96	93	9	7.3	4.4	0.7	68	27	30	0
338	81	1	1	178	89	90	20	36.9	6.79	15.1	207	133	3.7	102	21	17	1.09	191	8.7	6.3	3.8	0.7	32	31	33	1
339	57	1	0	188	82	78	16	36.5	5.58	13.1	167	141	4	104	24	17	1.12	161	9.7	7.3	4.5	1.3	62	20	17	0
340	57	1	1	140	82	75	16	36.4	5.43	15.3	200	140	4.2	104	26	8	0.88	112	9.2	7.2	4.2	0.6	72	23	20	0
341	77	1	0	159	65	89	16	36.5	10.71	11.4	210	141	3.8	103	21	64	6.72	198	8.6	7	4	0.3	89	16	10	1
342	41	1	0	146	95	152	28	36	14.6	17.5	323	141	3.7	104	17	14	1.01	197	10.4	8.4	5	0.6	80	38	62	0
343	75	1	0	170	72	64	22	36.6	6.45	13.1	145	142	4.3	108	23	19	1.1	103	9.7	7.4	4.6	1	36	12	14	1
344	77	0	0	171	71	79	18	36.1	15.62	7.5	156	132	4.1	101	19	43	0.64	356	1.26	5.7	3.3	0.4	32	13	10	0
345	66	1	0	149	77	107	24	38	13.4	17.4	207	136	4.1	105	26.3	19	0.97	111	1.08	6	3.5	0.7	75	19	43	0
346	78	0	0	147	82	79	20	36.4	8.69	12.5	248	142	5.1	101	26	26	4.62	83	10.4	7	3.9	0.4	112	17	15	0
347	49	1	0	186	112	77	16	36.5	11.04	15.6	412	140	4	101	27	13	0.99	136	9.4	7.1	4.3	0.8	54	19	28	0
348	58	1	1	137	93	68	18	36.1	10.79	13.9	123	140	4.1	103	24	14	0.95	110	9	7.3	3.9	0.7	57	82	41	1
349	74	1	0	142	80	118	20	36.7	5.94	12.5	73	140	4.2	101	25	19	0.92	244	8.6	6.4	3.7	1	58	46	28	0
350	78	0	1	166	76	56	18	36.5	4.66	11.1	200	141	4	108	23	13	0.78	133	8.5	6.7	3.8	0.4	58	20	13	0
351	74	1	0	185	81	68	16	36.4	7.06	12.9	191	143	4.5	104	24	21	0.87	121	9.1	7	4.4	0.6	70	38	34	1
352	43	1	0	168	105	73	18	36.6	8.6	16.8	286	141	3.7	103	23	14	1.08	102	9.5	8.1	4.7	1.2	49	23	22	1
353	83	0	0	137	63	51	22	36.8	6.33	9.4	191	129	5.757	104	16	37	2.26	189	8.8	7.9	3.8	0.6	81	24	15	0
354	80	0	0	191	81	63	18	36.2	5.83	12	187	143	4.8	110	24	12	0.68	102	8.8	6.4	3.9	0.4	55	15	9	0
355	81	0	0	158	84	60	26	35.8	7.23	13.3	272	143	5.1	108	23	13	0.78	99	9.1	6.9	4.2	0.9	63	27	19	0
356	82	0	0	156	69	60	20	36.3	6.55	13.3	232	135	4	107	24.1	20	0.74	142	1.13	6.4	3.9	0.5	53	18	15	0
357	85	1	1	136	69	55	30	36.7	8.09	13.6	78	136	4	100	23	24	0.82	132	8.5	7.4	3.4	1.6	81	58	24	0
358	73	0	0	196	93	68	18	36	17.15	12.1	227	131	4.1	93	23	14	0.69	166	9.2	7	4.5	0.5	68	14	10	1
359	57	1	0	178	105	69	18	36.4	6.97	15.9	317	140	4.4	103	22	15	0.82	115	9	8	4.3	0.5	84	44	29	0
360	76	0	0	201	98	70	18	36.4	6.35	13.9	189	142	4	105	25	15	0.74	120	9.3	7.2	4.3	0.7	50	30	17	0
361	77	0	0	162	77	93	16	36.5	4.64	12.8	208	143	4.4	107	26	10	0.86	104	8.7	6.5	3.9	0.5	51	20	15	0
362	75	0	0	160	99	97	16	36.5	7.09	13.4	225	140	4.2	104	24	15	0.88	115	9.2	7.2	4.2	0.6	64	22	20	0
363	90	1	0	105	75	79	24	36.5	6.35	11.6	148	140	4.3	103	29	22	1.11	105	9.2	5.7	3.5	0.6	61	16	10	0
364	66	0	1	152	83	116	22	36.4	7.02	13.1	310	142	5	108	24	11	0.7	124	9.3	7.2	4.2	0.5	90	21	20	0
365	73	1	0	99	64	65	18	35.532	9.94	11.3	199	136	4.8	108	23	17	1.79	195	8.5	6.3	3.7	1.5	83	71	61	0
366	73	1	1	188	52	71	18	36.5	6.76	13.5	229	140	3.9	104	26	19	0.94	126	9.1	7.2	4.1	0.6	74	21	18	0
367	59	0	0	187	111	81	16	36.4	9.69	14.3	308	139	4.2	106	20	12	0.55	98	1.11	7.6	4.4	0.8	60	34	40	0
368	57	1	0	173	79	90	18	36.7	15.84	15	267	141	3.9	106	24	24	0.83	135	9.6	7.6	4.7	0.5	55	33	39	0
369	80	1	0	109	72	80	20	36.1	7.55	11.4	136	139	4.7	105	24	25	1.02	109	8.6	6.5	3.6	0.5	104	50	68	0
370	61	0	1	160	79	65	16	36.1	4.74	12.8	262	141	3.7	101	26	14	1.14	124	9.2	7.4	4.1	0.6	59	18	13	0
371	82	0	0	167	77	69	22	36.7	3.22	9.8	147	143	4.5	111	20	23	1.11	109	8.4	6.6	3.7	0.3	118	97	30	0
372	52	1	0	151	87	64	16	36.5	4.5	14.4	216	141	4.2	104	25	15	1.02	133	9.2	7.5	4.4	0.8	61	20	13	0
373	75	1	0	180	115	59	18	35.8	5.72	12.8	196	142	4	105	25	18	1.01	126	9.3	7	4.4	0.3	67	25	9	0
374	80	0	0	143	64	77	20	36.6	5.95	10.9	246	141	4	105	26	21	0.9	146	8.9	6.5	4	0.3	46	24	25	0
375	80	0	1	192	78	68	20	36.7	6.05	11.5	267	144	3.8	106	24	17	0.84	146	8.8	7	4.1	0.3	51	23	21	0
376	68	1	0	153	98	72	20	36.6	4.38	15.7	165	140	4.3	107	22	19	0.91	196	8.9	6.5	3.8	0.9	61	36	26	0
377	52	1	0	140	86	66	20	36.3	7.44	13	146	141	4.1	105	23	11	0.93	106	8.8	7.3	3.9	0.6	165	105	119	0
378	79	0	0	170	80	74	18	36	8.17	13.4	256	139	4.8	102	25	16	0.99	247	9.6	7.4	4.3	1	50	20	17	0
379	78	1	0	117	68	103	20	36.6	4.27	13.9	191	140	4.2	104	26	18	0.88	116	8.4	6.9	4.2	0.9	80	20	13	0
380	80	1	0	170	75	62	20	36.3	6.28	13.1	176	138	4.3	103	24	16	1.01	92	9.4	7.7	4.8	0.6	40	26	23	0
381	59	1	0	132	92	85	20	36.2	7.3	17.2	233	139	4	104	25	17	1	111	9.1	7.2	3.9	1.4	75	15	15	1
382	57	0	1	178	113	99	16	36.7	4.83	10.5	184	143	4.5	102	31	20	4.35	127	9.2	6.7	3.9	0.3	50	16	10	0
383	59	1	0	170	114	82	16	36	12	16.2	173	138	4.1	103	26	12	1.07	124	8.7	7.1	4.3	0.8	91	39	44	0
384	60	1	0	144	93	67	16	36.2	6.1	16.1	162	141	4.7	105	25	18	1.09	111	8.5	7.1	4.4	0.6	78	26	32	0
385	93	1	0	178	86	75	20	36.5	7.74	13.9	191	136	4.8	104	24	29	1.59	159	8.9	7.2	3.7	0.6	88	14	11	0
386	55	0	0	157	81	56	18	36.6	4.92	12	218	142	4	104	24	10	0.6	89	8.6	7.2	4.2	0.5	51	21	17	0
387	80	0	0	184	82	48	18	36.3	6.41	10.6	239	141	4.7	104	25	17	1.54	105	9.5	6.9	4.2	0.6	32	26	14	0
388	80	0	0	202	80	55	18	36.6	6.13	10.7	266	135	4.3	99	26	22	1.47	91	9.5	7.2	4.4	0.7	32	27	11	0
389	73	0	0	136	78	71	18	36.4	8.22	12.1	125	141	3.8	104	23	22	0.81	163	9	7	4.2	0.7	76	28	25	0
390	79	1	0	132	65	59	16	36	7.31	15.2	199	140	4.4	110	24	19	0.91	114	9	6.8	3.9	0.8	54	21	17	0
391	58	1	1	107	65	87	18	36.2	8.61	17	174	144	3.8	107	20	13	0.73	117	9.6	7.9	4.7	0.6	77	42	45	0
392	69	0	1	138	81	62	18	36.6	6.31	13.3	312	144	4.4	108	25	13	0.83	92	9.5	7.7	4.5	0.7	77	19	20	0
393	77	1	0	114	64	70	18	36.2	8.12	13.3	168	125	4	89	27	11	0.94	151	8.5	6.2	3.7	1.1	51	18	18	0
394	74	0	0	141	60	44	18	36.5	6.52	10.2	173	143	4.6	108	26	14	0.78	102	9.1	6.7	4	0.4	116	37	34	0
395	77	0	0	164	88	84	20	36.6	4.59	12.8	156	143	4.4	104	27	18	0.74	166	8.7	6.8	3.9	0.6	82	20	15	0
396	65	0	1	114	76	94	28	36.5	8.7	11.4	428.68	139	4.3	106	21	13	0.79	123	8.6	6.6	3.8	0.4	87	23	26	0
397	74	0	0	134	76	89	14	36.2	4.74	13.5	187	143	4.6	105	26	10	0.97	96	9.7	7.2	4.4	0.8	51	28	26	0
398	79	1	0	200	109	89	22	36	9.51	17.1	189	137	4.5	100	24	12	1.03	250	9.5	7.7	4.6	0.9	45	85	53	1
399	70	1	0	118	56	101	18	38	17.31	12.4	269	140	3.6	105	23	17	0.68	137	8.5	6.7	3.5	0.5	80	22	11	0
400	59	0	0	172	112	75	24	36.6	6.9	12.1	239	144	3.7	108	24	7	0.52	100	9.5	7.3	4.2	0.6	65	25	31	0
401	85	0	0	191	102	78	18	36.5	9.06	12.2	105	130	4.1	97	21	15	0.89	129	9.2	7.3	4.3	0.5	49	31	39	0
402	81	1	0	149	67	65	18	36.3	5.06	11.7	237	141	5.2	106	27	19	1.15	136	9.2	6.5	3.8	0.5	55	32	25	1
403	53	0	0	185	105	83	20	36.5	6.02	12.5	282	143	4.6	107	25	17	0.66	103	9.7	7.5	4.2	0.7	73	20	16	0
404	76	0	1	185	90	152	30	36.7	7.81	11.9	241	141	4.7	104	20	18	1.07	209	10	7.1	4.3	0.7	62	23	20	0
405	62	1	0	175	94	76	14	37	7.4	15.8	245	139	3.9	102	24	21	1.6	184	9.7	8.4	4.9	0.4	73	21	27	0
406	73	0	0	132	86	92	18	36.3	6.48	15	192	138	4.3	99	25	10	1.03	155	9.3	7.8	4.3	0.7	78	23	18	0
407	62	0	0	115	62	92	16	36.5	6.53	12.8	213	141	4.3	104	26	16	0.63	102	9.3	7.7	4.3	0.5	54	22	30	0
408	69	1	0	102	68	102	20	36.5	11.26	9.8	220	135	4	100	26	17	0.9	82	9.3	6.6	3.4	0.8	184.34	42	33	0
409	73	1	0	130	69	99	18	36.5	6.4	11.6	176	137	4.7	104	25	13	1.06	104	8.7	7.6	3.6	0.5	70	55	60	0
410	63	1	0	119	78	81	16	37.1	13.36	11.1	128	137	4.2	100	21	38	2.5	128	9.9	7.1	3.7	1.2	184.34	85	48	0
411	61	1	0	175	101	96	16	36.1	6.64	13.7	191	140	4.1	104	23	22	1.21	158	9.9	7.3	4.2	0.4	51	17	18	1
412	61	1	0	140	79	73	16	36.2	13	12.1	215	139	3.8	99	27	16	1.25	141	9.5	7.1	4.1	0.7	53	80	27	0
413	81	1	0	181	104	79	20	36.1	6.5	16.1	82	138	4	109	16	18	1	91	8	6.8	3.8	1.2	80	172	139.98	0
414	83	0	0	169	82	80	16	36.5	5.92	12.9	149	138	4.4	107	21	14	0.8	199	9	6.8	4.2	1.2	70	85	76	0
415	86	1	1	172	86	94	18	36.3	7.47	13.9	217	136	4	101	23	9	0.74	115	9.1	7	4.1	0.7	77	27	25	0
416	56	0	0	137	82	69	18	36.3	5.89	13.7	213	144	4.2	109	21	10	0.67	101	9.4	7.5	4.6	1.1	64	37	49	0
417	71	0	1	155	76	75	18	36.5	3.34	17.3	148	135	3.5	104	23	13	0.5	175	1.05	6.6	3.9	0.5	64	21	17	0
418	71	0	1	124	66	68	18	36.7	4.99	11.7	177	138	4.5	100	24	12	0.49	180	8.7	6.4	4.3	0.4	76	17	16	0
419	47	1	0	141	88	69	18	36.2	7.25	14.9	242	139	3.9	100	31	12	0.49	101	9.6	7.1	4.4	0.3	83	19	22	0
420	55	0	0	147	87	69	16	36.4	5.88	14.4	257	142	4.7	106	23	11	0.69	110	10	7.9	4.5	0.6	66	20	12	0
421	58	0	1	137	72	62	18	36.2	8.61	13.7	224	143	3.9	105	21	18	0.59	152	8	6.8	4.1	0.6	66	122	107	0
422	66	0	1	149	77	77	20	36.5	7.51	11.8	252	142	4	106	27	10	0.75	97	9.4	7.1	4.2	1.1	58	17	15	0
423	56	0	0	149	66	63	18	35.9	5.57	11.9	172	141	4.8	105	25	13	0.83	94	9.3	7.6	4.5	0.9	45	24	15	0
424	70	0	0	124	82	73	18	36.5	6.21	14.1	173	144	4.1	106	28	14	0.68	95	9.2	7.2	4.2	0.9	38	21	24	0
425	85	1	0	131	91	68	20	35.532	7.27	14.5	197	138	3.7	101	24	32	1.49	131	9	7.6	4.1	0.6	69	22	12	1
426	86	1	0	156	74	107	22	36.2	6.41	11.5	151	133	3.9	103	19	28	1.79	113	1.12	7	3.6	0.7	48	19	10	0
427	50	1	0	119	55	125	20	36.3	15	16.4	190	145	4	111	24	16	1.11	100	9.3	7	4.1	0.7	49	15	15	0
428	52	0	0	145	90	102	16	36.5	5.27	12.9	287	140	3.9	106	23	11	0.65	109	9.2	7.2	4.4	0.4	57	15	12	0
429	73	1	1	146	79	71	20	36.1	8.1	12.7	175	140	3.7	103	25	14	0.83	155	8.6	7.3	4.2	0.8	64	37	18	1
430	70	1	0	180	74	50	18	36.5	3.95	13.3	115	139	4.7	103	29	14	0.84	98	8.5	7.1	4	0.8	47	30	18	0
431	58	0	1	170	99	57	20	36.1	7.71	13.7	240	142	4.4	105	28	12	0.68	119	9.6	7	4.4	0.6	53	18	15	0
432	59	0	0	159	103	68	18	36.3	7.14	10.8	183	143	3.9	111	19	39	3.45	91	9	6.1	3.7	0.7	37	14	11	0
433	61	0	0	158	101	94	18	36.2	9.38	9.3	224	145	5.3	111	24	54	4.28	102	8.3	5.7	3.6	0.9	32	11	9	0
434	62	0	0	130	86	94	22	35.7	17.14	11.2	164	134	3.7	94	31	49	7.53	106	1.05	5.7	3.1	0.8	32	17	13	0
435	83	1	1	143	61	87	18	36.6	7.32	13.7	330	135	4.5	100	26	20	0.7	77.47	8.7	6.5	3.3	0.6	64	38	24	0
436	76	1	1	158	71	77	20	36.1	7.27	8.8	165	138	5.7	101	24	64	6.17	262	9.1	6.3	4.1	0.2	51	15	10	1
437	64	1	0	136	88	68	18	36.1	6.49	15.4	241	142	3.5	103	28	14	0.93	119	9.1	7.5	4.3	0.7	54	19	14	0
438	79	0	1	148	87	91	22	36.1	5.83	12.2	281	126	4.7	95	22	14	0.49	84	1.13	6.1	3.5	0.5	103	22	13	0
439	64	1	1	149	79	89	18	35.9	7.71	13.7	174	141	4	105	24	20	0.93	201	9	7.2	4.2	0.7	41	18	20	1
440	70	1	1	143	81	57	14	36	5.34	12.6	288	138	4.3	103	26	15	0.85	94	8.5	6.4	3.9	0.6	80	89	45	0
441	62	0	0	126	72	103	18	36.7	6.16	8.5	120	141	3.5	103	27	20	0.81	134	8.6	6.2	3.7	0.3	81	15	13	0
442	53	1	0	126	86	101	22	36.2	6.84	17.5	165	138	4.4	104	22	17	1.01	124	9.4	7.1	4.2	0.9	42	24	17	0
443	73	0	0	194	88	91	18	36.7	7.46	13.6	228	140	3.9	103	23	12	0.69	106	9.2	7.7	4.4	0.7	54	21	14	1
444	77	1	0	174	77	44	16	36.5	5.75	12.5	149	137	4.8	101	25	23	1.14	179	8.9	6.4	3.5	0.7	46	19	16	0
445	52	0	0	110	69	68	18	36.4	5.2	12.2	195	142	4	105	24	9	0.81	116	9.1	7.9	4.4	0.7	53	19	12	0
446	81	1	0	92	59	85	18	36.3	3.64	9.7	112	142	3.9	103	26	29	1.65	147	9.6	7.9	4	0.4	57	15	9	0
447	69	0	0	171	103	83	20	36.6	8.99	10.2	163	140	4.5	105	21	32	1.36	205	9.4	6.7	4	0.5	76	13	9	0
448	61	1	0	127	76	80	18	36.5	12.58	14.5	248	140	4.2	107	21	12	0.69	96	8.5	6.9	4	0.7	51	24	33	0
449	61	1	0	118	73	71	22	36.2	10.47	13	364	139	4.7	103	27	11	0.82	172	8.7	6.8	3.7	0.6	125	31	41	0
450	68	0	0	207	111	87	18	36.6	7.25	13.1	278	139	3.9	99	29	13	0.69	111	9.7	8	4.7	0.6	89	24	20	0
451	74	0	0	120	52	44	20	36.1	7.92	10.7	165	136	4.5	99	28	19	1.08	203	9.1	6.6	4.2	0.6	82	24	43	0
452	66	1	0	132	80	70	18	36.4	5.69	15.4	253	142	4.4	104	30	13	0.96	97	9.5	7.3	4.5	0.7	89	17	17	0
453	84	0	0	150	75	75	18	36.4	8.15	11.9	200	142	4.5	102	27	13	0.71	101	8.8	6.6	4	0.7	61	20	15	1
454	72	0	0	134	98	101	18	36.7	4.75	12.8	253	140	4.6	103	24	24	0.91	103	9.1	7.4	4.4	0.6	69	23	21	0
455	74	0	0	122	69	66	18	36.4	6.27	11.7	196	140	4.1	109	23	15	0.77	97	9.4	7	4.2	0.9	60	29	30	0
456	56	1	0	179	103	105	16	36.2	10.39	15	325	140	3.9	105	26	12	0.86	116	9.5	7.8	5	1	70	21	19	0
457	74	1	1	92	53	61	20	36.2	7.21	8.5	276	125	4.8	98	20	34	1.86	283	1.09	6.7	3.5	0.4	129	50	19	1
458	76	0	1	173	84	81	20	36.1	4.87	13.7	278	142	3.2	98	31	9	0.82	120	10.1	6.8	4.3	0.6	46	30	18	0
459	56	0	1	184	105	70	18	36.2	6.34	13.5	178	140	4.5	105	22	17	0.87	112	9	7.4	4.5	1.6	156	149	137	0
460	74	1	0	125	61	64	16	35.6	5.06	14	151	139	4.4	103	26	11	0.83	133	9.3	6.6	3.9	0.6	54	22	22	0
461	65	0	0	163	99	100	18	36.9	6.01	13.4	244	144	3.9	107	25	18	0.74	116	9.3	8.2	4.5	0.6	95	22	21	0
462	62	0	0	180	90	80	18	36.3	7.31	14.1	207	144	4.5	107	21	14	0.95	91	9.3	6.8	4.2	0.7	80	20	19	0
463	58	0	0	209	96	79	16	36	8.38	12.5	337	142	3.2	106	21	8	0.57	139	9.2	7.2	4.3	0.5	76	21	21	0
464	70	1	0	179	88	70	16	36.3	4.87	15.8	287	139	4.4	103	24	13	0.72	167	9.3	6.2	3.8	1.3	34	23	20	0
465	70	1	0	142	67	108	18	36.8	4.23	10.2	78	144	5.757	108	27	28	1.38	252	8.5	6.6	4	0.5	66	22	18	0
466	75	1	0	123	52	99	14	36.6	8.81	15.6	307	137	4.4	104	22	12	0.92	110	9.5	7.7	4.5	0.7	61	40	28	1
467	78	0	0	143	86	71	20	36.7	7.09	13.4	225	140	4.2	104	24	15	0.88	115	9.2	7.2	4.2	0.6	64	22	20	0
468	79	1	1	186	92	81	18	35.7	6.96	14.6	185	135	4.6	105	24	13	0.97	185	1.08	7.4	4.1	0.6	82	22	16	1
469	62	1	0	131	80	51	18	36.2	8.64	16.3	116	138	5.757	107	17	64	2.89	92	9.2	6.9	4.1	0.6	75	24	17	0
470	62	1	0	92	60	69	18	36.5	7.49	15.7	114	139	4.5	107	19	64	3.03	137	8.7	5.8	3.5	0.6	55	23	13	0
471	47	0	0	92	54	78	16	35.532	11.64	13.1	284	141	3.9	105	23	11	0.89	131	9.5	7	4.1	0.4	51	14	10	0
472	74	1	1	163	76	83	24	35.8	7.09	13.4	225	140	4.2	104	24	15	0.88	115	9.2	7.2	4.2	0.6	64	22	20	0
473	56	1	0	144	94	58	20	36.1	17.8836	15.7	259	143	3.9	101	26	20	1	196	9.5	7.5	4.4	0.2	59	19	18	1
474	62	1	0	180	90	152	18	36.2	7.71	10.2	360	143	4.3	109	16	20	0.72	214	9.4	6.2	3.8	0.6	177	22	13	0
475	65	0	0	157	81	98	16	36.6	10.79	14.7	266	143	4.4	104	25	11	0.76	135	9.5	7.6	4.5	0.4	57	31	60	0
476	78	1	1	104	57	118	18	36.2	11.06	14.4	83	141	3.9	99	28	14	0.96	123	8.9	6.6	4.1	0.6	77	31	15	0
477	51	0	0	180	99	69	20	36.6	7.73	13.5	254	141	4	105	23	16	0.92	111	9.5	7.9	4.7	0.6	53	26	28	0
478	54	0	0	190	87	71	20	36.5	4.98	13.2	255	141	4.2	107	23	12	0.75	90	9.1	7.5	4.5	0.6	55	36	39	0
479	71	1	0	155	87	89	16	36.3	7.44	15.4	276	143	4.1	107	24	14	0.92	112	9.3	7.4	4.6	0.4	55	32	32	1
480	54	0	0	179	93	111	16	36.3	6.15	15.3	267	141	4.7	102	30	7	0.66	123	9.8	7.9	4.8	0.6	84	16	21	0
481	61	1	1	129	79	84	22	36.4	6.03	14.2	144	141	4.6	106	27	23	0.95	155	8.7	6.8	4	0.9	63	29	28	0
482	84	1	1	136	67	67	16	36.7	4.54	14.3	202	129	4.6	103	31	15	1.14	114	1.13	5.7	3	1	105	44	13	0
483	82	0	0	157	84	64	18	36.8	5.41	12.9	219	139	3.6	99	27	18	0.97	159	8.9	6.9	4.1	0.8	32	23	21	0
484	64	0	1	133	84	70	16	36.5	4.97	12.2	250	140	4.2	105	25	19	0.71	99	9.6	6.8	4	0.3	66	20	15	0
485	66	0	1	177	78	77	18	36.1	12.75	13.3	295	140	4.5	104	26	16	0.88	143	9.9	7.5	4.5	1	84	18	17	1
486	72	0	0	192	93	75	18	36.5	6.59	12.8	290	144	4.7	107	26	16	0.8	137	9.5	7.2	4.1	0.4	67	32	37	0
487	80	0	0	155	74	62	18	36.5	7.45	11.9	180	140	3.8	105	24	14	0.7	90	8.7	7	3.9	0.6	50	23	22	1
488	60	0	0	148	89	71	18	36.2	6.95	13.1	286	144	4.1	107	23	23	0.84	135	9.7	8	4.5	0.6	72	18	16	0
489	95	1	0	155	79	80	24	35.6	6.14	11.9	172	139	5.6	97	24	64	8.2321	198	9	7	4	0.4	71	12	9	1
490	89	0	0	138	72	98	20	36.4	6.11	9.7	174	134	4.7	104	22	19	1.29	112	9	7.1	3.9	0.4	78	18	11	0
491	69	0	0	133	60	88	18	36.5	10.93	13.8	204	139	4.4	103	22	16	0.78	97	9.5	8	4.5	1.2	92	16	18	0
492	65	0	0	160	99	74	20	36.7	7.17	13.5	264	141	4.1	107	24	24	0.64	100	9.1	7.2	4.2	0.4	116	24	20	0
493	80	1	0	100	52	82	18	36.3	13.81	12	137	133	4.4	98	22	25	0.95	173	9.2	6.1	4	0.7	58	37	37	1
494	80	1	1	126	60	79	22	36.5	6.48	9.2	101	127	4.1	96	22	26	1.14	308	7.7	5.7	3.1	1.9	45	19	19	1
495	62	0	0	200	106	93	16	37	6.76	13.1	240	140	4.7	99	28	14	0.86	147	9.4	7.4	4.2	0.5	90	33	28	0
496	73	1	0	144	85	91	16	36.4	6.33	14.8	145	142	4.4	104	28	14	0.95	123	9.3	7.4	4.3	0.8	39	27	21	0
497	57	1	0	183	124	105	18	35.532	6.48	17.2	233	142	4	103	26	14	0.69	216	9	7.9	4.2	0.7	72	39	21	0
498	57	1	1	209	107	120	18	36.4	6.88	16.9	215	139	3.9	99	21	15	0.79	251	9.1	8	4.3	0.6	67	54	47	1
499	64	1	0	170	96	94	18	36.2	10.14	17.1	310	137	4.6	101	23	11	0.89	196	9.3	7.6	3.9	0.7	120	20	15	0
500	71	0	0	171	91	85	18	35.9	6.66	13.9	233	142	3.8	105	26	13	0.62	101	8.9	7.2	4.1	0.6	68	21	12	0
501	72	0	1	157	90	118	22	36.6	12.53	15.3	385	138	3.2	101	23	13	0.82	125	1.05	6.1	3.6	0.6	68	62	22	1
502	72	0	0	147	81	89	18	37	9.43	13.5	306	138	4.9	105	22	19	1.01	122	9.3	7.1	4	0.5	95	26	12	0
503	89	0	1	179	94	91	18	36	5.36	11.2	238	143	4.3	109	19	20	1.14	126	8.4	6.4	3.6	0.7	49	27	14	1
504	65	0	1	135	77	102	16	38	5.48	11.7	169	143	3.9	107	25	12	0.65	101	7.9	6.5	4.1	0.8	65	22	18	0
505	76	0	1	114	57	63	20	36.6	6.52	10.9	177	135	4.5	98	24	40	8.2321	105	9.9	6.4	3.8	0.2	66	11	9	0
506	79	0	1	158	72	58	18	36.7	4.45	11.3	175	140	4.6	108	23	19	0.72	115	8.6	6.7	3.9	0.6	45	22	12	0
507	75	0	1	166	90	97	16	36.5	10.75	15	337	131	4.1	92	23	10	0.77	134	9.1	6.8	4.1	1.5	81	39	23	0
508	63	1	0	132	85	44	18	36	5.64	11.4	104	141	4.3	107	25	19	1.01	133	9	7.1	4.1	1.2	69	23	21	0
509	65	1	0	166	83	82	18	36.6	5.46	15	248	142	4.9	101	23	18	0.84	269	10	8.1	4.6	0.5	86	57	67	0
510	61	1	0	111	63	46	22	36.6	5.14	15.4	166	132	3.3	93	27	12	0.75	122	9.5	7	4.6	1.9	91	36	22	1
511	79	0	0	170	74	67	18	36.1	5.32	9.2	294	145	4.5	108	26	24	0.77	97	9.1	7.1	4.3	0.6	54	16	10	0
512	79	0	0	140	77	53	16	36	6.97	9.1	324	140	4.4	107	22	25	0.76	112	8.9	6.7	4	0.4	53	18	12	0
513	57	0	0	180	86	82	20	37	8.73	13.2	238	144	4.3	103	28	9	0.73	109	10.3	8.3	4.5	0.6	94	34	24	0
514	56	1	1	116	69	74	24	35.9	8.36	12.4	367	138	3.6	103	16	23	1.05	146	9.2	7.4	4.4	1.1	81	23	21	1
515	76	0	0	112	59	58	20	36.6	5.29	12.9	220	144	3.7	107	25	11	0.77	123	8.6	6.6	3.9	0.6	53	43	55	0
516	74	0	0	159	74	52	18	36.2	6.11	12.3	307	140	5	107	24	26	1.01	102	9.9	8	4.5	0.6	84	27	19	0
517	79	0	1	112	52	46	18	36.2	11.1	10.4	222	138	5.1	110	17	30	1.8	193	8.3	6.4	3.8	0.4	78	14	11	1
518	67	0	0	127	77	58	18	36.6	6.04	12.9	267	142	4.1	103	26	10	0.58	90	9.5	7.1	3.8	0.4	61	23	33	0
519	81	0	0	181	112	72	18	36.2	7.52	14.5	186	141	4.2	106	24	12	0.66	98	9.2	7.5	4.3	1.2	54	45	33	0
520	57	1	1	146	83	83	16	36.1	12.92	15.9	220	135	4.1	97	22	12	0.72	108	8.3	7.8	4.1	0.6	78	80	76	0
521	57	1	1	135	80	84	20	36.2	9.78	15.7	194	140	4.4	100	24	9	0.7	113	8.5	6.9	4.5	0.6	73	49	48	0
522	75	1	0	203	85	79	24	36.6	7.09	13.4	225	140	4.2	104	24	15	0.88	115	9.2	7.2	4.2	0.6	64	22	20	0
523	74	1	0	157	86	63	18	36.4	7.21	14.7	218	140	4.1	107	21	22	0.9	243	7.9	8.4	4.5	0.5	61	34	24	0
524	79	0	1	92	61	85	18	35.7	4.98	11.8	291	140	4.7	106	23	16	0.58	137	9.4	6.8	3.6	0.6	59	23	22	0
525	57	0	0	163	80	111	18	36.1	4.81	13.8	209	142	4.2	103	28	13	0.73	124	9.8	7.8	4.5	0.9	67	34	32	0
526	62	0	0	230	104	101	18	36.2	5.86	14.6	188	140	3.7	98	24	14	0.94	172	10.4	8.1	4.9	0.5	87	30	24	0
527	59	0	1	123	75	60	18	36.1	5.58	12.3	198	141	4.1	106	23	13	0.75	85	9.4	7	4.1	0.6	85	33	53	0
528	67	1	0	131	73	78	22	36.5	6.16	16.2	193	138	4.8	100	24	20	0.85	115	10.1	7.7	5	1.3	40	26	28	1
529	58	0	0	121	69	70	16	36.5	6.71	10.9	248	142	3.8	108	27	18	0.68	103	9.1	6.8	3.7	0.5	90	19	13	0
530	60	0	0	163	95	61	20	35.7	6.35	13.1	165	140	3.9	104	24	17	0.68	104	8.7	8	4.4	0.8	58	30	29	0
531	61	0	0	161	101	69	16	36.3	7.09	13.4	225	142	4.2	105	27	15	0.88	103	8.6	7.3	4	0.6	64	22	20	1
532	69	0	1	92	60	45	16	36.4	6.23	12.3	217	137	4.4	104	22	15	0.89	91	8.6	6.7	3.6	0.8	48	25	20	1
533	56	1	0	137	89	76	18	36.5	4.89	15.1	203	138	3.8	106	26	18	0.9	106	9.5	7.9	4.2	0.8	76	42	52	0
534	82	1	0	168	86	110	26	36.7	5.05	10.2	120	138	4.1	106	26	19	1.54	123	1.12	6.9	3.5	0.6	79	34	20	0
535	51	0	0	140	84	72	20	36.2	8.04	12.2	255	139	3.4	105	25	15	0.71	94	1.18	7.6	4.5	0.6	56	25	21	0
536	60	0	0	178	88	107	18	36.8	5.69	13.9	90	145	3.5	105	27	12	0.66	135	9.6	7.6	4.5	0.9	88	26	19	0
537	78	1	1	178	87	77	24	36.6	10.95	15.9	101	129	4.6	90	16	63	8.2321	357.06	10.4	7.2	3.9	0.4	78	22	22	0
538	78	1	1	131	74	71	18	35.9	8.14	13.9	168	130	5.1	95	20	44	5.1	252	1.09	7.7	3.6	0.4	85	44	18	1
539	46	1	0	151	87	72	16	36.1	10	12.5	318	140	3.9	104	24	8	0.73	97	9.1	8.3	3.8	0.6	55	31	25	0
540	59	1	0	123	79	61	18	36.5	5.84	13.1	206	138	4.9	104	25	12	0.83	109	8.9	7	4	0.5	67	13	15	0
541	45	1	0	143	84	86	18	36.3	10.23	14.5	363	139	4.1	102	24	15	1.15	95	9.6	7.7	4.2	0.7	57	29	40	0
542	80	0	0	185	83	81	18	36.6	10.91	13.7	233	141	4.4	107	21	15	0.73	117	9.6	7.2	4.3	0.9	58	32	27	0
543	75	1	0	218	106	103	30	35.8	7.79	9.5	113	139	3.9	111	17	53	2.99	186	1.11	5.7	3.4	0.6	102	18	14	0
544	74	1	0	141	84	94	16	36.2	9.82	14.3	114	137	3.8	105	25	20	1.29	107	1.15	8	4.4	0.7	85	24	16	0
545	77	1	0	180	110	44	18	35.9	3.83	12.6	130	136	3.6	101	28	13	0.98	92	1.14	6.3	3.9	1	61	24	28	0
546	74	0	1	125	60	55	20	36	2.9432	9.3	69	131	3.6	105	21	14	0.69	118	1.05	6.2	3.5	1	77	31	12	0
547	46	1	0	179	105	86	18	36.7	5.19	15.6	275	136	3.9	102	25	22	0.93	104	1.14	7.4	4.6	0.8	43	24	55	0
548	64	0	1	117	75	100	20	36.2	7.89	12.3	311	142	4.1	106	22	13	0.54	94	9	6.8	4.1	0.5	68	39	31	0
549	64	0	0	175	91	78	16	36.5	4.38	13.3	179	145	4.3	104	29	6	0.55	131	9.3	6.9	4.4	0.4	67	17	11	0
550	73	1	1	173	100	152	22	36.1	5.66	14.9	157	141	3.5	106	24	12	1.23	136	9.2	6.9	4.1	0.5	59	24	19	1
551	76	0	0	158	89	69	16	36.5	6.04	12.8	224	140	3.9	107	23	18	0.83	143	8.7	6.7	4.1	0.7	62	18	20	0
552	95	0	0	119	56	58	18	36.1	7.09	13.4	225	140	4.2	104	24	15	0.88	115	9.2	7.2	4.2	0.6	64	22	20	0
553	72	1	0	171	81	44	20	36.6	5.63	11.7	114	132	4.7	101	20	28	1.26	357.06	9.4	7.5	4.4	0.6	72	35	34	0
554	54	0	0	133	87	91	22	37.3	6.43	9.1	264	143	4.7	111	17	48	1.73	118	9.2	6.5	3.6	0.4	74	11	8	0
555	61	1	0	102	66	75	20	36	5.09	13.8	208	138	4.9	104	24	20	0.82	98	9.2	7.3	4.2	0.5	46	20	15	0
556	64	1	1	119	72	98	16	37	4.56	13.3	245	134	3.5	101	30.2	15	1.03	121	1.12	6.4	3.9	0.8	91	50	61	0
557	75	0	0	151	70	68	18	36.2	8.07	12.9	253	140	4.7	104	26	12	0.7	132	9.3	7.5	3.9	0.4	59	18	13	0
558	76	0	0	111	69	93	18	36.1	9.61	12.1	292	141	4	105	28	11	0.7	184	8.6	6.6	3.4	0.5	60	25	17	1
559	49	1	0	132	87	65	18	36.2	5.29	13.9	218	141	3.7	109	29	21	1.09	98	1.2	6.8	4.4	0.7	48	22	10	0
560	69	1	0	198	90	75	20	35.532	5.32	9.1	64.32	139	4.3	101	29	22	3.83	205	8.9	6.1	3.4	2.4	91	172	139.98	0
561	84	1	0	111	80	74	14	36.9	3.5	11.1	75	136	4.4	107	19	35	1.16	99	8.7	7	3.5	0.6	117	94	51	0
562	84	1	0	96	61	69	20	36.4	2.9432	10.7	68	140	4.2	108	22	26	1.09	101	9	6.8	3.4	1.4	90	70	38	0
563	58	1	0	186	109	111	24	36.3	9.04	14.6	312	134	3.8	100	29	22	0.94	328	1.1	6.3	3.6	0.5	82	17	18	0
564	48	0	0	216	100	97	16	36.3	7.3	13.5	191	140	4.1	105	25	15	0.83	109	9.1	7.4	4.1	0.4	135	26	20	0
565	61	1	0	139	65	62	24	36.2	5.3	12.4	193	140	4.5	106	26	22	1.22	90	9.1	7	3.8	0.6	99	27	28	0
566	50	0	0	195	122	113	20	37.8	10.79	10.8	267	139	4.8	97	23	64	8.2321	127	8.9	6.6	3.5	0.3	66	23	13	0
567	81	0	0	212	108	95	18	37	7.07	11	257	136	4.1	100	23	8	0.62	164	9	6.9	4.2	0.5	45	23	19	0
568	55	0	1	95	69	45	26	36.5	6.84	12.2	276	136	3.2	101	22	12	0.79	117	1.05	7.2	4.2	0.4	115	24	14	0
569	56	0	1	139	87	67	20	36	7.59	12.8	234	143	3.8	105	24	20	0.75	123	9.5	6.7	3.9	0.4	58	26	31	0
570	56	0	1	145	85	62	22	36.7	10.26	16	222	144	4.5	109	20	19	0.82	100	1.2	7.1	4.1	0.4	72	20	19	0
571	57	0	1	140	74	70	20	36.1	8.64	12	248	141	3.2	103	26	19	0.9	152	9.1	6.6	4	0.4	56	62	39	1
572	46	1	0	116	75	71	18	35.7	6.13	15.3	148	142	4.1	104	28	17	0.96	125	9.3	7.5	4.3	0.9	45	22	18	1
573	72	1	0	93	55	75	20	35.532	9.51	14.3	209	139	3.7	102	22	13	0.91	131	9.5	7	4.2	0.5	84	27	23	1
574	68	1	0	92	60	60	18	36.2	12.99	15.9	150	143	4.3	106	22	12	1.01	125	9.7	7.5	4.4	0.8	76	20	18	0
575	45	1	0	144	73	63	18	35.9	13.34	15.9	211	141	4.5	107	23	13	0.75	104	9.3	7.2	4.3	0.9	103	42	76	0
576	76	0	0	157	79	78	14	36.5	4.23	13.8	230	145	4.5	106	28	28	1.07	102	9.6	6.8	4.1	0.4	54	17	11	0
577	76	0	1	138	66	69	18	36.6	11.33	12.5	193	138	3.7	96	24	22	1.27	130	8.8	7.3	4	1.4	68	77	56	0
578	84	0	1	178	85	65	18	36.7	5.4	12.4	239	144	4	105	27	16	0.8	124	9.5	6.7	4	1.1	85	19	13	0
579	62	1	0	149	108	111	20	36.6	4.7	11.2	123	138	4	97	29	25	8.17	113	7.7	6.3	3.6	0.8	184.34	30	29	0
580	52	1	0	200	95	89	18	36.6	5.21	7.5	305	138	5.7	94	24	63	8.2321	106	9.1	6.3	3.7	0.4	85	11	6	0
581	74	0	0	108	52	71	18	36.5	4.94	11.3	256	139	4.7	104	24	18	0.96	253	9.9	6.7	3.8	0.6	64	15	15	1
582	72	1	0	142	65	93	18	36.5	10.16	15	141	136	3.8	103	24	22	1.25	122	1.14	6	3.9	0.9	64	26	26	0
583	52	1	0	153	84	110	20	36.4	7.03	14.6	225	142	4.3	105	27	11	1.05	89	9.6	7.4	4.5	1.5	70	20	15	0
584	47	0	0	219	117	75	16	37	8.24	13.9	385	140	3.9	103	25	11	0.62	101	10.1	7.8	4.7	0.6	49	22	17	0
585	81	1	0	183	74	70	16	36.3	8.57	10.1	299	140	5.2	105	21	29	1.72	133	8.8	6.6	3.8	0.3	71	21	25	0
586	72	0	1	160	72	60	16	36.2	9.18	13.1	181	143	4.1	106	25	21	0.82	158	9.2	6.5	4.2	0.6	61	46	37	0
587	77	0	0	131	64	59	16	36.4	5.08	10.2	218	138	4.5	106	19	12	0.78	147	9	7.6	4.2	0.7	86	27	11	0
588	45	1	0	154	94	71	16	36.5	7.85	15.7	205	140	4.8	102	26	15	0.95	128	10	7.4	4.6	0.4	68	19	24	0
589	72	0	0	189	77	74	18	36.3	5.69	13.9	267	139	3.6	105	28	15	0.57	119	1.23	6.6	4.5	0.5	65	20	16	0
590	70	0	0	136	76	79	20	36.5	4.56	12.4	186	144	4.4	106	24	19	0.49	112	8.9	6.5	4.1	0.4	72	20	13	0
591	66	1	0	175	85	73	18	36.6	6.29	13.6	231	141	3.9	106	24	16	0.78	102	8.7	7.2	3.8	0.5	52	24	28	0
592	79	0	0	107	76	91	18	36.4	7.27	14.2	228	144	4.4	109	22	22	1.31	114	9.5	6.6	4	0.7	87	22	25	0
593	59	1	1	112	64	52	16	36.2	7.62	14.6	175	136	4.9	102	21	20	1.32	95	9.6	7.5	4.6	1.1	67	45	76	0
594	67	0	1	125	68	68	16	36.7	6.19	10.7	228	140	4.4	107	26	16	0.81	113	8.6	6.5	3.7	0.3	89	21	15	0
595	71	0	0	145	68	62	22	36.2	7.09	13.4	225	144	3.9	105	29	16	0.59	106	9.3	7.3	4.2	0.5	47	24	16	0
596	41	1	0	138	86	84	18	36.6	6.33	14	290	140	4.3	103	25	13	0.79	173	9.4	7.2	4.5	0.3	44	22	36	0
597	41	1	0	160	98	79	16	36.2	6.25	13.6	302	139	3.8	104	23	18	0.92	179	9.9	7.3	4.6	0.4	50	21	24	0
598	80	1	1	126	71	65	16	36.4	11.84	12	269	141	4.1	106	23	38	1.46	136	9.5	6.7	4.2	0.6	76	32	15	1
599	74	0	0	152	76	70	18	36.5	10.25	13.9	215	132	4.8	97	26	12	0.49	111	9.2	7.8	4.5	0.7	76	20	36	0
600	84	1	0	140	74	57	18	35.9	6.35	11.6	241	144	4.1	106	23	12	1.02	87	8.1	6.8	4	1	81	22	24	1
601	80	1	0	165	81	92	14	37.1	12.96	15	64.32	139	3.8	104	19	11	1.04	140	9.7	7.7	4.9	0.8	73	30	30	0
602	76	1	1	108	60	80	18	35.532	10.72	14.5	311	141	4.3	104	21	22	1.18	196	9.8	7.6	3.9	1.3	184.34	172	139.98	0
603	72	0	0	104	59	72	18	36.2	9.12	11.2	228	143	4.2	107	23	16	1.04	186	9.4	6.8	4	0.6	61	23	17	0
604	67	0	0	145	67	83	18	36.7	9.61	13.3	271	142	4.7	104	29	16	0.62	125	9.6	7.4	4.3	0.2	46	21	20	0
605	88	0	1	182	94	72	16	36	5.36	11.9	182	136	3.2	103	31	18	0.82	104	1.05	6.9	4	0.6	62	40	20	0
606	72	0	0	113	76	87	20	36.6	6.71	12.3	197	141	4.3	104	27	12	0.73	91	9.3	7.4	4	0.9	68	25	18	0
607	84	1	1	198	108	92	24	36.5	8.32	12.1	214	141	4	109	21	21	1.1	143	9	7.4	3.9	0.9	45	20	14	0
608	81	0	0	180	86	79	20	36	6.93	11.4	204	143	4.9	106	24	28	0.94	160	9.6	7.3	4.2	0.4	78	16	15	0
609	78	1	0	140	97	103	18	36.2	9.59	16	187	137	4.4	100	23	19	0.91	108	9.4	7.1	4.2	0.5	103	36	62	0
610	59	0	0	116	59	75	16	36.7	4.42	12.8	118	139	3.9	105	24	10	0.62	97	9	6.9	3.9	0.6	64	35	21	0
611	73	1	1	166	111	76	17	36.5	9.99	15.1	210	139	3.2	101	23	17	0.98	205	9.5	7.4	4.5	0.7	69	29	24	1
612	61	1	0	159	78	54	18	36.3	7.09	13.7	132	141	3.8	101	26	14	0.74	159	8.9	7.6	3.9	0.8	117	72	46	1
613	59	1	0	198	112	106	24	36.7	6.59	16.3	198	140	4.3	105	22	16	1.02	105	9.2	7.7	4.5	0.6	57	23	21	0
614	51	0	0	187	110	88	18	36.6	8.17	14.7	303	140	4.7	105	23	12	0.57	121	9.6	7.6	4.4	1.8	66	20	12	0
615	81	0	0	174	74	68	20	36	5.93	11.4	247	132	4.7	96	24	19	0.64	96	9	7.6	4.1	1.1	71	22	11	0
616	69	0	1	162	75	56	18	36.5	2.9432	13.1	183	142	4.1	103	28	16	0.73	102	8.5	7.4	4.3	0.6	58	29	22	0
617	76	0	1	168	93	86	18	36.5	9.64	10.8	242	142	3.9	110	21	26	1.63	155	9.2	7	4	0.3	76	18	22	1
618	79	0	0	182	87	66	18	36.1	5.26	11.8	162	141	5.3	106	24	30	0.91	98	8.7	6.9	4.3	0.5	48	16	14	0
619	80	0	0	141	68	87	18	36.5	5.18	11.1	186	139	4.6	107	26	17	0.83	261	8.7	6.6	3.9	0.4	55	20	22	0
620	51	0	0	149	87	65	18	36.2	3.93	13.5	151	143	4	108	23	14	0.7	98	9.2	7.6	4.4	1	32	18	13	0
621	75	1	1	165	67	60	20	36.6	5.75	7.5	154	139	4.8	104	25	26	1.72	128	8.8	6.8	3.7	0.4	47	49	18	0
622	83	0	1	168	74	79	22	37	7.14	15	173	136	4.6	100	24	16	1.05	337	9.7	7.9	4.5	0.6	81	22	24	0
623	86	1	0	217	113	72	18	36.2	6.89	13.7	234	141	4.4	104	28	14	1.14	108	9.6	7.5	4.2	0.8	89	13	7	0
624	67	0	0	131	73	73	14	35.7	14.09	14.4	311	141	4.2	102	23	14	0.72	125	9.7	7.3	4.5	0.6	101	16	16	0
625	59	0	0	124	86	59	18	36.4	13.85	12.5	267	145	4.4	107	28	14	0.75	106	9.3	7.1	4.1	0.4	51	20	23	0
626	68	0	1	119	75	73	16	36.7	6.32	12.5	228	137	4.4	100	23	16	0.86	139	9	7	4	0.5	63	32	32	0
627	68	0	0	132	71	65	22	36.6	8.82	13.2	193	136	3.9	102	25	17	0.91	161	9.6	7.8	4.5	0.4	80	24	20	0
628	68	0	1	141	79	103	18	36.6	5.75	12.8	204	130	4.2	93	23	14	1	143	9.2	7.6	4.3	0.4	87	27	21	0
629	68	0	1	130	71	104	30	36.7	5.72	12.6	195	136	4.2	95	22	11	0.92	129	10	7.5	4.2	0.4	86	25	28	0
630	88	0	0	182	84	66	16	36.5	5.51	12.9	235	141	4.7	107	25	12	0.83	198	8.5	6.5	3.8	0.4	65	25	14	0
631	88	0	0	124	64	88	16	36.9	12.61	12.5	147	133	5.757	104	16	33	0.93	302	8.3	5.8	3.4	0.6	76	84	93	0
632	47	0	1	135	78	83	16	36	9.43	13.3	295	135	3.6	100	23	16	0.71	144	9.9	8	4.7	0.6	47	21	24	0
633	56	1	0	166	100	58	14	36.2	8.76	16.7	209	144	4.7	103	29	16	0.81	108	10.1	7	4.6	0.6	89	32	43	0
634	73	1	0	153	83	80	18	36.1	5.01	13.7	131	135	3.8	100	24	12	1.18	113	9.2	7.2	4.4	0.6	51	21	16	0
635	77	1	0	133	68	77	18	36.2	6.15	13.3	204	141	4.2	109	22	21	1.24	90	9.3	7.3	4.3	0.9	64	28	40	1
636	79	0	0	201	92	70	18	36.6	5.08	11	211	140	4.6	104	22	19	0.98	97	9.2	7.1	3.9	0.7	75	18	15	0
637	61	1	0	155	79	78	18	36	9.77	13.6	282	139	4.4	103	24	14	0.83	91	9.1	7.3	4.3	0.7	82	39	21	0
638	64	0	1	105	64	74	20	36.4	7.13	11.7	137	139	4.4	103	25	19	0.59	106	8.6	6.1	3.8	1.3	38	31	13	0
639	83	0	0	142	69	88	24	37.5	5.28	10.2	130	142	4.7	105	24	31	1.3	84	8.8	5.9	3.5	1	81	20	15	0
640	67	1	0	101	69	72	18	36.4	7.82	14.2	180	140	4.2	105	24	13	0.96	107	8.6	7	4.2	0.6	62	28	31	0
641	58	1	0	129	77	61	18	36.5	9.74	13.6	215	141	4.3	104	25	14	0.86	122	8.8	6.6	3.9	0.4	51	24	26	0
642	62	1	0	105	68	94	20	36.5	7.18	13.5	291	143	4.4	108	25	8	0.98	109	9.8	7.3	4.5	0.5	59	15	19	0
643	57	0	0	128	81	44	16	36.4	8.03	13.8	247	144	4.5	107	23	13	0.88	96	9.1	7.1	4.4	0.3	61	32	26	0
644	76	1	0	155	72	106	20	38	10.78	14.4	157	137	4.5	100	25	13	0.82	132	8.9	7.1	4.3	1	48	24	16	0
645	78	1	1	204	124	103	18	36.5	5.06	11	328	135	4.2	99	24	22	1.49	195	9.3	8.3	4.6	0.6	129	20	13	1
646	63	0	1	132	67	86	18	37.8	6.54	13.3	181	140	4.1	107	24	12	0.67	134	8.9	7	4	0.4	81	26	47	0
647	60	0	0	181	89	81	16	36	5.37	12.8	196	136	3.4	99	24	17	0.82	130	9	7.2	4.3	0.4	48	32	37	0
648	67	1	0	114	56	63	18	36.2	7.39	12.8	188	139	4.1	103	23	24	0.97	126	9.1	6.6	4	0.7	68	33	29	1
649	74	0	0	178	101	73	18	36.5	5.82	13	302	140	4.6	100	26	22	0.55	89	9.1	7.6	4.3	0.5	62	23	15	0
650	59	1	0	184	101	73	18	36.2	9.67	13.5	214	139	4.8	101	24	19	1.27	155	9.3	7.5	4.4	0.3	51	21	12	0
651	60	1	0	151	80	74	18	36.6	10.43	13.5	220	141	4.5	103	22	23	1.22	134	9.3	7.3	4.3	0.6	52	17	13	0
652	61	1	0	133	83	78	16	36.3	7.11	12.9	237	138	4.8	104	24	16	1.33	128	9.4	7.1	4.2	0.5	51	15	11	0
653	58	0	0	214	86	60	18	36.5	5.68	12.5	157	144	4.6	107	24	24	1.23	104	9.7	7.5	4.5	1.3	83	17	11	0
654	56	1	1	141	70	79	18	36.3	5.93	13	219	137	4.7	104	25	14	1.13	172	9.3	6.8	3.9	0.6	53	26	13	0
655	57	1	0	139	88	85	16	36.1	6.18	12.9	276	136	3.7	103	24	14	1.12	137	1.2	7.4	4.4	0.8	61	48	32	0
656	57	1	0	187	93	67	16	36.9	6.9	16.6	307	139	4.8	98	25	20	0.92	122	9.9	7.8	4.9	1.4	93	44	37	0
657	57	0	0	205	112	64	18	36.2	8.31	14.8	302	143	4.4	101	30	11	0.76	96	9.4	7.4	4.4	0.6	95	33	63	0
658	57	0	1	153	89	66	18	36.2	6.21	14.2	284	143	4.7	103	31	12	0.7	95	9.4	7.2	4.3	0.8	80	28	29	0
659	91	1	1	157	68	80	20	36.5	11.81	9.9	313	138	3.2	102	24	25	0.95	137	1.13	6.3	3.8	0.6	81	37	19	0
660	81	1	0	217	104	83	14	36.8	8.04	12.8	177	140	4.6	103	26	35	2.66	101	8.9	6.8	3.8	0.7	102	28	12	1
661	81	1	0	170	106	111	18	36.5	10.35	11.2	151	144	5.4	108	24	39	3.14	153	9.6	7.6	4.6	0.7	80	21	20	1
662	60	0	0	157	81	85	16	36.5	4.15	13	190	141	3.9	101	27	10	0.62	105	8.8	7.6	4.4	0.9	48	20	14	0
663	78	1	0	127	55	58	18	36.3	6.32	14.7	143	136	4.9	98	25	18	1.41	170	9.8	7.4	4.7	0.5	55	21	35	0
664	81	1	1	191	117	75	20	36.3	9.54	13.2	155	132	5	103	16	46	1.25	77.47	1.13	6.2	3.6	1.9	162	172	139.98	0
665	74	0	0	159	85	60	16	36.9	8.41	13	251	140	4.4	104	25	11	1.02	102	9.2	6.6	3.9	1.3	55	31	43	0
666	63	0	0	113	67	107	16	36.5	5.47	13.4	256	140	4.2	104	24	12	0.54	106	9.1	7.7	4.1	0.7	105	24	17	0
667	38	1	0	140	93	72	14	36.2	6.6	16.3	310	141	4.3	104	26	11	0.95	99	8.9	8	4.7	0.9	69	20	22	0
668	62	1	0	126	79	71	16	36	5.22	15.4	192	141	4.1	107	28	17	1	98	8.9	6.9	4.2	1	104	26	33	0
669	71	0	0	167	89	92	18	36.6	4.89	14.3	173	145	3.9	107	25	9	0.73	106	9.2	7.6	4.4	1.3	55	21	19	1
670	80	0	0	171	96	94	18	36.2	9.28	12.5	217	136	4	103	22	22	0.7	116	9.5	6.8	4.1	0.5	79	16	14	0
671	86	0	0	220	94	79	18	36.3	7.88	13.5	280	143	4.1	107	23	13	0.9	114	9.8	6.6	4	0.6	81	27	29	0
672	82	0	1	118	63	77	20	36.8	7.62	9.5	211	141	4	105	25	15	0.71	116	8.6	6.6	3.6	0.3	53	20	13	0
673	53	1	0	158	97	61	16	36.4	5.68	15.3	220	142	4.8	106	24	16	0.82	90	9.2	7.6	4.6	0.8	54	20	14	0
674	63	0	0	219	101	62	18	36.6	6.26	12.9	372	139	4.1	102	23	20	1.03	88	9.5	7.7	4.4	0.8	108	31	71	0
675	76	1	0	108	59	71	20	36.6	5.55	11.2	122	141	4.5	111	22	22	1.05	108	7.9	5.9	3.4	0.6	35	25	21	0
676	82	1	0	140	63	67	18	36.2	8.18	11.7	248	141	4.7	105	23	21	1.78	159	8.4	6.9	3.6	0.3	60	19	16	0
677	80	1	0	155	97	93	18	36	10.4	13.4	131	140	4.5	104	22	21	1.05	148	8.7	6.3	3.8	1.2	51	75	25	1
678	52	0	0	129	73	62	18	36.9	7.86	13.5	219	144	4.1	104	24	19	0.63	107	9.3	7.5	4.5	0.6	68	20	15	0
679	53	0	0	136	83	68	18	36.1	6.1	13.5	205	140	4.8	101	24	13	0.76	138	9.5	7.5	4.3	0.6	55	23	13	0
680	67	1	0	92	58	69	20	36.4	16.2	12.9	169	133	5	99	28	31	1.42	312	1.13	7.3	3.9	0.7	79	24	39	0
681	73	1	0	121	72	86	24	36.4	9.88	11.8	216	134	4.2	94	27	38	7.5	131	1.21	6.9	4	0.3	62	21	11	0
682	79	0	0	171	92	76	18	36.4	4.07	13.4	158	144	4.5	109	21	20	0.93	102	9.4	7.5	4.5	0.7	67	21	15	0
683	76	0	0	178	116	88	20	35.532	6.46	16.7	226	144	4.2	104	24	19	0.65	121	9.6	7.9	4.9	0.4	104	20	15	1
684	78	1	1	150	69	108	18	36.4	17.8836	14.4	242	136	3.9	98	25	21	0.89	230	9.7	6.4	4.4	1.5	74	19	28	0
685	44	0	0	147	83	68	22	36.7	9.62	17.4	304	140	3.7	105	21	19	0.9	121	10	8.4	4.9	0.8	44	20	24	0
686	57	1	1	127	83	76	18	36.2	12.31	15.9	222	139	4.5	99	24	23	1	140	9.8	7.6	4.8	0.9	49	26	44	0
687	62	1	0	141	87	80	16	36	8.62	15.3	281	136	3.8	104	26	15	1.14	112	1.19	7.7	4.4	0.6	80	18	25	0
688	41	0	0	165	103	87	16	36.7	5.28	14.7	254	139	4.2	104	23	10	0.62	116	9.6	7.5	4.8	0.4	66	18	27	0
689	50	1	0	146	93	97	18	36.5	7.09	13.4	225	140	4.2	104	24	15	0.88	115	9.2	7.2	4.2	0.6	64	22	20	0
690	80	0	1	104	67	79	22	36.4	5.18	10.8	231	140	3.9	103	25	11	1.22	102	9.1	6.8	4.2	0.4	48	32	13	0
691	57	0	0	124	60	71	16	36.4	5.41	11.2	178	142	3.7	107	24	12	0.57	114	8.8	6.8	4	0.7	71	13	12	0
692	82	0	0	181	79	65	18	36.2	7.05	11.8	263	128	4.7	95	23	29	0.83	357.06	9	7.2	3.6	0.5	89	18	15	0
693	64	0	0	140	90	62	18	36.5	8.95	10.7	241	139	5.4	102	26	27	0.93	80	10.4	7.9	4.6	0.6	38	22	14	0
694	92	1	0	129	75	98	20	36.5	8.1	8.9	198	136	4.3	110	18	18	1.55	102	1.11	6.5	3.9	0.6	48	17	15	0
695	66	1	0	132	84	73	18	36.3	6.06	15.4	156	139	4.8	104	23	22	1.03	104	8.9	7.2	4.3	0.5	64	26	32	0
696	42	0	0	183	110	102	18	36.7	7.09	13.4	225	144	3.8	109	23	15	0.88	115	9.2	7.2	4.2	0.6	64	22	20	0
697	68	0	0	100	57	84	16	36.7	9.02	13.5	333	141	4.6	102	22	22	1	127	9.6	7.5	4.2	0.7	69	22	14	0
698	69	0	1	141	87	114	24	36.4	12.01	13.7	324	126	3.2	89	27	21	0.59	157	9.7	7.9	4.3	1.8	137	17	9	0
699	70	0	0	136	84	82	24	36.1	10.66	12	117	126	5.3	90	25	32	0.95	165	9.1	6.5	3.9	2.4	39	17	11	0
700	51	1	0	207	124	70	18	36.3	10.28	16.7	268	137	4	105	22	19	0.92	117	1.15	7.5	4.3	0.4	59	34	31	1
701	49	0	0	193	93	79	18	36.2	7.27	12.8	196	142	4.8	106	24	19	0.77	84	9.5	7.6	4.4	0.6	78	23	22	0
702	62	0	0	135	60	80	18	36.7	5.08	13.4	195	143	4.1	108	25	13	0.69	87	9.1	7	4.4	0.7	49	23	18	0
703	90	1	0	165	78	79	18	36.4	6.04	12.4	144	137	4.8	102	27	20	0.71	104	8.7	7	3.8	1.5	89	21	12	0
704	66	0	1	143	89	92	18	36.1	8.51	11.2	315	136	3.4	107	21	10	0.72	138	1.07	7	3.8	0.5	177	40	26	0
705	60	0	1	160	79	68	20	36.2	5.37	12.7	150	140	4.2	105	26	15	0.67	172	8.7	5.9	3.6	0.5	71	23	17	0
706	76	0	1	166	103	136	24	36.6	7.02	13.9	168	139	4.4	107	20	20	1.07	223	1.17	6.9	4.1	0.7	32	30	26	0
707	65	1	0	124	59	58	20	36.6	4.16	12.5	82	144	4.2	111	24	14	0.86	119	8.8	6.4	3.5	0.9	117	34	22	0
708	68	0	0	168	78	91	16	37.2	3.31	11.8	144	139	4.4	105	24	11	0.79	197	9.8	6.8	3.7	0.7	75	23	25	0
709	61	1	0	106	57	91	18	36.1	13.35	13	164	139	4.7	103	25	24	1.17	109	9	6.5	4	1.1	39	13	9	0
710	61	1	0	187	106	70	18	36.6	7.56	14.1	342	142	3.7	107	25	11	0.85	118	8.9	6.8	3.8	2.4	184.34	172	139.98	0
711	66	1	0	213	98	83	18	36.3	9.52	9.2	219	126	5.2	96	20	53	4.36	327	7.4	5.9	3	0.6	69	17	12	0
712	74	1	0	143	85	66	16	36.2	6.87	13.8	228	135	4.4	100	25	19	0.82	95	9.2	7.4	4.1	0.6	98	33	21	0
713	83	0	0	172	83	78	22	36.9	7.24	13.9	297	144	3.7	106	25	12	0.98	94	9.4	7	4	0.5	84	25	28	0
714	73	1	0	167	87	79	16	36.3	10.95	15.1	282	136	4.5	104	20	16	1.27	140	9	7.7	4.6	0.5	78	68	84	0
715	84	0	0	166	70	79	20	36.6	5.9	11.7	195	139	3.8	104	24	16	0.77	96	8.9	6.6	3.9	0.4	72	16	8	0
716	76	0	0	183	99	78	20	36.1	6.52	12.4	163	138	3.7	104	23	15	1.25	138	9.2	7.6	4.2	0.6	53	23	33	0
717	45	0	0	176	103	103	20	36.3	8.72	13.7	300	141	4	103	25	12	0.61	120	9.3	7.3	4.3	0.7	63	21	32	0
718	45	0	0	185	104	76	18	36.2	8.98	12.9	343	139	4.4	102	25	18	0.61	101	9.9	7	4.4	0.3	59	17	20	0
719	73	1	0	132	80	68	16	36.1	4.74	14.2	175	142	4.7	103	31	18	1.02	113	8.9	6.6	3.9	0.7	80	29	27	0
720	76	1	0	133	67	76	18	36.6	8.9	11.5	178	140	3.6	107	22	19	0.86	139	8.7	7.3	3.7	1.5	69	20	17	0
721	62	0	1	189	92	76	16	36.9	10.55	14.8	276	139	4.5	102	23	18	0.59	103	10.1	7.2	4.4	0.5	51	35	33	0
722	65	1	0	195	94	84	16	36.5	7.36	14.6	193	140	4.5	104	27	10	0.98	185	9	7.1	4	0.6	55	24	17	0
723	79	0	1	159	71	80	18	36.4	3.55	7.9	83	139	4.1	100	31	14	0.89	148	8.6	6.5	4.1	0.9	53	21	9	0
724	74	1	1	155	79	56	18	36.2	4.34	12.6	95	142	4.3	105	25	13	0.89	136	9	7.5	4.2	1	61	37	61	0
725	76	1	1	186	86	60	18	36.3	3.76	13.1	89	140	4.3	104	25	13	0.99	134	9.4	8.1	4.3	0.9	78	35	51	0
726	78	0	1	221	84	57	18	36.2	7.09	11.7	211	135	5.2	97	21	26	1.25	357.06	9	7.3	4.1	0.4	67	37	45	0
727	79	0	0	155	70	44	18	36.1	8.55	11.2	206	135	4.9	111	24	30	1.3	246	1.19	7.4	4	0.3	100	28	18	0
728	69	1	0	190	111	73	18	36.6	9.75	8.9	237	139	5	95	29	26	4.52	112	8.8	6.8	3.4	0.4	68	14	8	0
729	76	0	1	121	76	67	18	36.3	4.98	12.2	247	142	4.6	109	23	13	0.76	110	9.2	7.2	3.9	0.5	73	26	23	0
730	79	0	0	137	86	72	18	36.4	4.47	12.1	175	144	4	108	23	12	0.75	109	8.8	6.8	4	0.4	79	22	13	0
731	67	0	0	152	76	70	20	36.5	4.39	13	187	139	3.9	107	21	10	0.61	128	8.9	6.4	4	0.5	45	16	14	0
732	69	0	1	149	72	82	18	36.6	4.39	12.9	265	141	4.3	107	27	8	0.64	114	9.9	7.7	4.6	0.5	47	20	19	0
733	67	0	0	184	86	81	18	36.6	7.09	13.4	225	141	4.9	101	26	15	0.88	115	9.2	7.2	4.2	0.6	64	22	20	0
734	68	1	1	122	90	89	24	36.4	4.99	12.9	190	138	4.8	104	26	21	1.04	119	8.7	7	4.1	0.5	51	21	14	0
735	86	1	0	105	56	90	20	37.5	17.8836	15	119	133	5.7	102	19	41	2.04	216	1.11	7.5	4.4	1.3	70	19	21	0
736	39	0	0	182	98	78	20	36.8	7.58	8.1	174	127	5.757	93	26.1	64	8.2321	182	6.8	5.8	3.2	0.2	98	12	9	0
737	74	1	0	134	83	97	20	36.4	7.24	15.5	236	140	4	106	24	18	1.06	114	8.8	6.9	3.8	1.3	72	19	22	0
738	37	1	0	130	77	85	16	36.4	8.54	15.6	282	139	3.9	102	26	13	1.03	108	9.2	7.3	4.5	0.6	56	13	9	0
739	63	0	0	135	67	72	18	36.4	5.7	14.7	229	133	3.8	98	20	10	0.7	105	9.4	6.9	4.3	1.5	112	24	22	0
740	46	1	1	107	78	120	26	36	17.63	17.5	309	142	4.2	105	21	9	0.88	165	9.6	7	4.2	0.6	71	23	21	1
741	73	1	0	144	84	73	20	35.7	4.53	14.7	204	140	4.1	102	27	14	0.86	108	9.2	7.2	4.4	1.1	49	38	51	0
742	69	0	1	113	55	88	18	36.5	7.82	12.9	191	140	3.7	103	21	17	0.78	166	1.15	8	4.5	0.5	98	20	19	0
743	46	0	0	113	76	74	22	36.6	5.41	12.2	226	137	3.3	105	24	12	0.67	104	1.1	6.9	4	0.6	36	14	11	0
744	56	1	0	131	78	74	18	36.1	3.01	11.5	64.32	141	4.7	108	24	13	0.92	117	8.7	7.5	3.9	2.2	65	33	31	0
745	85	1	0	145	73	56	20	36	6.78	13.5	277	141	4.9	102	28	15	0.88	87	9.4	7.1	4.3	0.6	63	26	35	0
746	65	1	0	137	85	87	18	36.1	7.51	11.5	161	142	4.3	103	22	21	1.55	108	9.3	6.8	4.6	0.5	67	33	18	0
747	69	0	0	174	91	73	16	36.6	4.85	11.3	211	143	4.1	104	29	13	0.65	99	9.1	6.7	4	0.9	63	22	15	0
748	44	0	0	146	85	73	18	36.6	7.51	11.5	361	142	4.3	107	23	10	0.87	102	9.3	7.7	3.8	0.4	45	24	30	0
749	44	0	0	142	77	88	20	36.1	4.57	10.7	294	143	3.9	108	20	7	0.9	113	9.4	7.3	3.9	0.6	49	25	26	0
750	44	0	0	102	59	70	16	36	6.12	10.6	336	140	4.1	107	23	6	0.94	99	9.2	6.8	3.9	0.6	50	17	11	0
751	79	1	0	121	70	73	18	35.9	3.52	12.8	137	134	4.1	102	24	16	1.35	113	8.3	6.6	4	1.1	54	24	16	0
752	87	1	0	117	65	57	20	36.2	5.44	12.2	227	141	3.9	103	21	18	1.3	122	9	6.5	3.8	0.5	77	11	8	0
753	87	1	0	113	57	65	18	36.2	4.87	10.6	214	141	4.1	105	26	17	1.18	97	8.5	5.7	3.2	0.5	79	16	11	0
754	74	0	0	188	87	67	18	36.1	9.39	13.6	198	136	3.9	99	22	13	0.54	134	9.2	7	4.3	0.4	59	13	15	0
755	81	1	1	155	80	83	16	36.9	5.1	8.5	126	140	5.5	108	18	49	3.75	120	9.9	6.6	3.8	0.6	96	162	119	0
756	65	1	0	139	73	63	16	36.3	2.9432	10.9	64.32	130	4.1	103	21.8	22	0.73	124	1.13	7	3.3	1.4	78	44	23	0
757	65	1	0	150	71	62	20	36.3	4.19	10.2	64.32	136	3.7	104	22	15	0.73	149	8.2	7.5	3.4	2.4	80	41	24	0
758	74	0	1	173	90	74	22	36.5	6.87	14.7	111	140	4.5	104	27	30	1.14	140	9	6.6	3.7	0.6	74	45	46	0
759	91	0	1	126	70	93	30	35.9	11.37	11.1	149	139	4.9	105	24	23	1.02	261	9	6.6	3.6	1.4	63	87	17	1
760	64	1	0	116	73	77	14	36.8	7.1	16.7	200	141	4.5	105	20	15	1.21	91	9.6	7.3	4.6	1.1	77	33	32	0
761	87	0	1	129	64	67	24	36.1	7.21	12.5	287	139	3.9	101	21	26	1.45	148	9.8	7.2	4.2	0.4	68	20	12	0
762	72	0	0	124	100	99	24	36.4	5.38	12.4	240	143	3.6	105	23	7	0.74	101	8.9	6.7	4	0.9	50	17	10	0
763	50	1	0	138	87	114	18	36.6	6.96	13.9	292	140	4.3	103	26	12	1.15	143	9.5	7.6	4.3	0.5	59	17	7	0
764	72	0	0	171	75	85	16	36	9.46	12.6	271	141	4.6	106	24	16	0.74	106	8.9	7.3	4.2	0.5	66	19	14	0
765	73	1	0	183	84	88	20	36.2	8.19	10	243	143	3.5	103	28	18	1.26	126	9	7.1	4.1	0.6	47	21	29	0
766	73	1	1	187	77	104	18	36.6	6.05	10.2	267	143	3.5	105	25	8	1.2	106	8.8	6.6	3.7	0.8	54	24	22	0
767	73	1	0	174	75	94	20	36.6	6.46	10.4	265	142	3.8	104	24	14	1.21	106	9.8	7.1	4.1	0.6	57	29	35	0
768	64	1	0	140	90	82	18	36.5	5.74	15.2	236	143	4.1	104	24	14	0.71	106	9.5	7.7	4.9	0.5	64	20	13	0
769	78	1	0	202	124	80	16	36.5	5.55	11.6	170	139	4.3	104	26	14	0.97	89	8.3	6.2	3.4	1.4	58	16	12	0
770	62	1	0	177	115	64	20	36.5	9.46	17.5	139	139	4.4	104	19	23	1.79	128	8.9	6.9	4	0.9	79	37	22	1
771	70	0	0	205	86	75	16	36.5	8.1	13.4	269	141	4.7	107	24	20	0.8	185	9.3	7.7	4	0.6	62	21	13	0
772	66	1	0	106	67	61	20	36.6	7.54	15	230	141	3.7	106	25	29	1.04	151	1.21	7.5	4.6	1.2	42	23	23	0
773	70	1	0	139	82	101	18	38	2.9432	14.5	64.32	130	4.1	96	25	16	1.3	110	9.2	6.8	4	0.9	46	20	11	0
774	60	1	0	121	64	129	20	38	17.8836	12.1	89	132	3.4	100	23	20	1.18	130	8.2	6.4	3.1	2.4	95	41	42	0
775	54	0	1	180	89	99	28	36.6	7.72	13.1	148	137	3.7	101	19	16	0.72	114	9.5	7.9	4.5	0.7	69	24	19	0
776	80	0	0	188	90	81	18	36.1	4.94	13.6	293	138	3.9	103	25	10	0.74	124	10.4	7.4	4.5	0.7	58	24	8	0
777	73	0	1	150	74	67	18	36.2	7.66	12.1	175	131	3.9	94	25	12	0.84	171	9.4	7.3	4.3	0.6	56	18	13	0
778	49	0	1	184	120	84	18	36.2	8.32	14	331	142	3.9	107	23	9	0.84	95	9.2	7.7	4.5	0.7	79	19	18	0
779	50	0	0	207	107	65	16	36.4	6.56	13.7	275	144	4.1	105	23	16	0.61	94	8.9	6.5	3.9	0.5	92	17	20	0
780	76	0	0	132	99	53	16	36.4	6.23	13.1	174	142	4.6	104	22	21	0.94	138	10.3	7.8	4.4	0.6	84	36	31	0
781	65	0	0	166	73	52	18	36	5.51	13.4	173	140	4.4	105	23	13	0.73	142	9.1	7.2	4.2	0.6	125	38	43	0
782	72	0	0	107	68	97	18	36.5	9.36	14.5	265	142	4.6	103	22	11	0.98	142	9.8	7.5	4.4	0.6	101	23	13	0
783	75	1	1	111	70	63	18	36.7	10.36	12.5	322	140	4.3	102	31	21	0.86	104	9	6.6	3.7	0.6	51	21	18	0
784	70	1	0	166	87	82	18	36.3	5.68	16.6	119	143	3.9	105	26	13	1.04	105	9.4	6.9	4.3	0.8	77	22	22	0
785	77	0	0	92	52	100	16	36.5	8.99	13	248	144	4.6	111	21	24	0.84	216	9.1	7.1	3.9	0.3	52	22	16	0
786	77	0	0	131	93	83	18	36.5	8.18	13.2	213	140	4.4	108	20	18	0.8	111	9.3	7.5	4	0.6	54	30	32	0
787	69	0	1	179	85	77	18	36	6.96	14.3	283	142	4	100	29	15	0.76	112	9.8	7.6	4.5	0.6	84	17	14	0
788	73	0	0	156	100	75	26	36.1	12.64	12.7	343	125	4.2	89	17	9	0.56	205	9.4	7.2	4.1	0.6	77	27	19	0
789	59	0	0	166	89	77	18	36.2	5.08	13.1	257	142	3.6	105	27	9	0.71	124	10.4	7.5	4.6	0.7	73	18	15	0
790	61	0	0	121	74	99	16	36.3	5.3	12.5	201	140	4.1	105	25	12	0.81	129	10.4	6.9	4.2	0.4	84	17	15	0
791	56	0	0	114	68	87	16	36.4	6	12.9	202	141	3.7	111	23	17	0.58	140	1.21	7.9	4.1	0.4	43	13	11	0
792	79	1	0	176	84	85	20	36.6	6.1	8.8	138	141	3.4	111	21	16	1.38	96	1.07	5.7	3.4	1.4	76	17	12	0
793	77	0	0	133	71	44	22	36.9	5.2	11.5	196	138	5	95	26	17	3.79	202	10	7.6	4.1	0.3	97	25	12	0
794	73	0	0	167	85	73	18	36.5	6.49	13.4	243	137	4.2	100	24	8	0.62	92	9.1	7.1	4.2	0.8	88	28	28	0
795	72	0	1	155	85	77	16	36.3	4.45	12.2	179	140	4.2	104	28	10	0.74	105	9	6.9	4	0.4	54	19	17	0
796	61	1	0	159	100	89	18	36	9.18	17.2	239	141	4.5	104	24	17	1.19	108	9.3	7.4	4.4	1.4	70	16	16	1
797	71	1	0	135	85	93	14	36.9	9.6	13.1	203	139	3.9	101	26	21	0.91	262	8.8	7.5	4.1	1.2	55	14	11	0
798	66	0	0	167	78	109	18	36.5	11.82	12.2	179	136	3.7	102	21	12	0.65	149	8.8	7.5	4.1	0.5	94	15	10	0
799	72	0	0	163	92	88	22	36.9	6.35	12.1	216	143	4.3	106	27	10	0.68	128	9.3	6.9	4.2	0.6	43	13	12	0
800	79	1	0	131	89	97	28	36.4	11.16	12.7	137	131	4.7	102	18	20	1.65	124	9	7.3	4.4	1.7	63	35	23	0
801	37	1	1	131	69	52	18	36.6	17.8836	14.4	261	144	3.9	103	23	19	1.17	179	9.5	7.7	4.5	2.4	138	172	139.98	0
802	61	0	0	179	76	89	18	36.8	7.28	11	217	141	3.6	104	24	11	0.67	123	8.7	7.2	3.8	0.6	130	37	28	0
803	75	0	0	146	71	57	18	36.8	4.7	10.5	195	143	4.3	109	23	19	0.79	100	8.8	6.6	4.1	0.4	61	34	42	0
804	73	0	0	140	83	77	20	36.6	4.84	12.9	193	142	4.3	105	24	10	0.59	83	9.1	6.8	4.2	0.9	56	24	18	0
805	60	1	0	133	81	89	20	36.7	9.97	14.9	194	142	4.1	104	26	14	0.91	141	8.9	7.2	4.1	0.9	94	23	23	0
806	40	1	0	139	87	82	18	36.3	5.96	15	283	143	4	104	27	10	1	102	9.6	7.7	4.9	0.6	76	21	20	0
807	72	0	0	211	91	67	20	36.2	6.51	13.4	204	140	4.5	107	25	11	0.57	98	9	7.4	3.8	0.6	86	26	16	1
808	64	0	0	121	74	87	18	36.6	14.63	10.5	237	135	3.7	99	24	50	8.2321	107	9.5	6.9	4	0.4	108	15	21	0
809	65	0	0	112	64	85	18	36.2	9.69	9.4	285	138	3.2	97	24	16	4.75	120	9.8	6.6	3.8	0.4	81	16	17	0
810	86	0	0	218	93	62	24	36.7	12.01	14.2	229	142	4.7	108	23	20	1.06	157	10.4	7.8	4.1	2.4	129	53	19	0
811	58	0	1	161	83	68	26	36.7	10.88	13.7	317	141	4.2	105	21	15	0.83	136	9.1	7.7	4.3	0.4	86	20	19	0
812	76	1	1	161	78	65	20	36.5	5.37	14.9	195	140	4.1	103	29	15	0.75	116	9	7.4	4.5	0.9	57	19	22	0
813	79	0	0	96	52	44	18	36.9	7.79	10.5	142	135	5.757	102	22	64	8.2321	77.47	1.12	6.3	3.7	0.4	63	16	11	0
814	45	0	1	167	93	81	14	36.9	6.43	12.7	175	140	3.6	99	31	7	0.58	77.47	8.8	7.5	4.4	0.4	43	37	28	0
815	45	0	1	164	96	77	18	36.2	6.07	13	198	138	4.4	100	26	9	0.61	84	9.3	7.7	4.5	0.7	32	26	14	0
816	68	0	0	174	85	68	18	36.4	9.32	13	195	139	4.3	102	24	17	0.66	238	9.2	7.2	4.1	0.6	93	23	28	0
817	71	0	0	164	74	112	16	36.7	17.3	10.7	275	131	4.1	94	23	15	0.67	123	8.7	7.2	3.8	1.6	94	33	23	0
818	74	0	1	195	83	65	18	36.5	8.27	13.7	306	145	4.3	104	28	23	0.67	122	9.4	7.2	4	0.4	93	22	17	0
819	87	0	0	162	77	108	24	37.7	10.86	12.2	172	132	3.9	98	16	19	0.91	168	8.5	7	3.6	0.9	155	56	52	0
820	74	0	0	138	78	78	16	36.7	10.78	11.2	285	133	4.8	99	17	14	1.16	186	9	6.9	4	0.6	71	21	17	0
821	77	1	1	227	106	116	30	36.2	11.04	15.6	164	139	4.3	111	17	33	1.99	230	1.16	7.5	4.3	0.7	83	65	44	1
822	66	0	1	175	90	77	22	36.2	7.25	13.1	328	139	3.8	100	27	19	0.74	127	8.9	7.6	4.6	0.5	97	23	25	0
823	68	1	1	105	64	67	16	36.2	8.6	14.3	329	145	3.9	107	24	15	0.96	140	10	8.4	4.5	0.4	122	35	26	0
824	67	0	0	181	89	79	18	36.3	6.23	12.4	300	142	4.6	103	23	16	0.71	97	9.7	7.4	4.6	0.2	68	27	21	1
825	42	1	0	161	100	132	28	36.8	6.48	16.7	336	134	3.7	102	22.8	10	0.85	122	1.11	7.1	4.4	0.6	83	30	25	0
826	74	0	0	128	69	72	20	35.8	8.88	11.8	293	132	4.1	93	26	14	1.07	135	9.6	7.3	4.3	0.4	68	19	12	0
827	45	1	0	204	101	82	18	36.2	10.35	14	307	142	4	105	27	13	1.08	115	9.1	7.4	4.6	0.6	41	23	21	0
828	72	0	0	182	99	76	18	36.5	8.74	11.9	242	142	4.2	104	27	11	0.72	115	9.4	7.5	4.1	0.5	36	17	17	1
829	83	1	0	115	66	77	26	36.3	5.6	11.2	123	142	3.9	104	25	36	1.57	264	8.8	6.2	3.5	0.9	67	89	76	1
830	47	0	0	172	115	76	20	36.2	6.37	13.6	243	135	3.8	104	24	8	0.7	109	8.2	7.1	3.8	0.8	37	17	11	0
831	80	1	0	94	58	63	18	36.7	8.2	12	187	143	4.3	104	25	34	2.12	115	8.8	5.8	3.9	0.7	61	31	41	1
832	61	1	1	142	91	68	18	36.6	7.11	10.6	352	135	4.1	101	19	16	1.11	154	8.6	6.8	3.3	0.7	172	150	139.98	0
833	72	1	1	177	88	132	30	38	17.8836	8	301	135	3.8	98	24	56	8.2321	181	1.05	7	3.6	0.8	108	87	36	0
834	79	0	1	184	76	66	18	36.5	5.76	13.1	231	141	3.6	100	28	20	1.09	144	9.6	7.2	4.6	1	59	37	22	0
835	67	0	1	125	73	108	26	36.5	10.72	11.9	187	134	5	103	23	28	0.95	316	1.07	6.5	3.9	0.9	75	36	37	0
836	67	0	0	113	71	108	20	36.4	7.09	13.4	225	140	4.2	104	24	15	0.88	115	9.2	7.2	4.2	0.6	64	22	20	0
837	67	0	0	147	98	98	24	36.7	8.63	11.9	243	140	3.9	102	23	16	0.91	159	8.4	6.6	3.6	1.4	72	28	14	0
838	70	0	0	102	64	135	20	36.5	4.56	11.7	200	134	4.9	99	22	31	1.46	114	8.8	7.1	4.2	1.6	83	56	46	0
839	62	0	0	153	85	132	16	36.9	7.26	12.8	226	141	4.1	105	25	12	0.58	148	8.6	6.9	4.1	0.5	69	16	23	0
840	72	0	1	169	86	96	20	36.5	9.75	11.6	201	135	3.7	104	21	15	0.73	104	1.17	6.7	3.7	0.5	45	24	6	0
841	64	0	0	125	75	87	18	36.4	11	14.6	169	140	4.9	102	24	17	0.88	114	9.8	8	4.6	0.5	48	21	27	0
842	42	1	1	154	89	84	16	36.6	4.2	15.4	137	143	4.7	105	25	12	0.97	104	9.9	8	5	1	78	34	50	0
843	67	0	0	175	77	71	18	36.7	6.6	12.6	224	144	3.7	108	25	13	0.71	111	8.9	7.3	4.2	0.9	96	24	14	0
844	55	1	0	157	99	85	18	36.5	7.67	15.3	179	138	4.2	101	25	17	1.18	232	9.2	6.9	4.3	0.5	42	20	26	0
845	79	0	1	176	74	70	22	36.4	5.08	9.6	157	139	4.2	104	25	19	0.67	85	8.8	6.5	3.7	0.9	100	35	20	0
846	78	0	0	173	87	80	24	36.2	7.99	12.2	300	140	3.9	105	24	21	1.01	144	9.9	8	4.9	0.5	82	17	12	0
847	79	0	1	173	104	85	18	36	11.47	14.9	321	141	3.9	104	21	17	1.08	228	10	8.2	4.7	0.6	69	19	15	1
848	75	1	0	156	88	57	18	36.3	4.35	13.5	133	142	4.6	108	26	23	0.87	93	8.8	7.1	4	0.7	60	20	15	0
849	80	0	1	182	89	115	16	36.5	10.08	8.2	161	136	4.7	109	24	24	2.04	125	1.2	6	3	0.5	70	31	15	0
850	75	0	0	213	88	54	24	36.2	5.7	14.1	170	142	4.4	105	27	10	0.74	103	9.1	7.5	4.2	0.6	51	24	16	1
851	74	0	1	150	73	67	18	36.2	5.84	13.7	230	137	3.9	102	24	10	0.74	124	9.4	7.7	4.6	0.8	80	17	12	0
852	74	1	0	154	80	96	16	36.3	6.39	13.7	166	137	4.2	102	24	15	1.02	98	8.3	6.2	3.9	0.8	73	13	11	1
853	70	0	0	170	71	83	18	36.2	5.65	12	195	141	4	106	24	18	0.73	126	9.7	7.5	4.4	0.4	51	18	14	0
854	73	0	0	173	77	122	24	36.5	5.66	12.6	173	139	5.2	99	28	15	0.8	140	9.4	7.4	4.4	0.4	96	86	74	0
855	64	0	0	146	101	119	18	36.6	5.97	13.3	241	137	4.4	103	22	14	0.67	127	1.07	6.3	3.5	0.6	158	61	45	0
856	73	1	0	142	85	82	18	36.6	7.3	14.8	228	140	4.2	105	21	13	0.97	95	9.3	7.3	4.2	1.1	59	17	15	1
857	71	0	1	155	74	63	16	36.5	4.06	12.6	146	141	4.3	110	23	21	0.66	151	8.8	6.8	4.2	0.6	48	19	20	0
858	53	0	0	122	74	85	14	36.6	8.46	11.4	238	140	4	103	23	9	0.62	122	9.1	7.7	4.2	0.8	51	15	15	0
859	51	0	0	187	97	87	18	36.5	7.53	13.5	279	141	3.6	104	26	11	0.79	110	9.1	7.1	4	0.5	56	20	30	0
860	80	1	1	147	84	113	16	36.2	3.73	13.7	131	136	4	103	21	20	1.03	124	8.5	6.6	3.9	0.6	64	22	18	0
861	49	1	0	180	84	62	16	36.3	3.38	14.3	198	142	4.6	103	27	20	1.14	137	9.3	6.9	4.9	1.2	48	25	16	1
862	75	1	0	96	54	48	20	35.9	15.03	13.9	183	139	3.5	97	27	21	1.29	144	8.9	6.7	4.2	1	81	172	37	0
863	73	1	0	155	77	97	18	37.9	17.8836	10.4	217	136	4.4	94	22	56	3.96	111	8.2	6.6	3.6	0.8	60	19	9	0
864	64	0	0	126	80	81	20	36.4	11.67	9.6	295	129	5.2	92	21	21	1.83	238	8.9	7	3.9	0.6	69	26	17	0
865	70	1	0	148	78	79	14	36.6	6.41	15.9	213	139	4.6	104	25	14	0.96	120	9.6	7.8	4.3	0.6	60	17	13	0
866	70	1	0	135	87	85	16	36	6.75	15.5	202	144	5	104	24	11	1.03	102	9.9	7.8	4.8	0.6	56	25	24	0
867	70	1	0	163	105	77	16	36.4	5.39	15.1	192	144	4.6	103	27	12	0.87	100	10	7.5	4.8	0.6	51	24	22	1
868	53	0	0	151	86	72	16	36.9	6.58	14.4	217	142	4.2	104	31	11	0.65	103	9.6	7.4	4.4	0.6	42	38	50	0
869	79	1	0	128	61	95	18	37.5	7.83	10	246	137	4.6	106	20	17	0.9	106	8	6	3	0.7	184.34	80	10	0
870	77	1	0	140	70	75	18	36.7	7.09	13.4	225	140	4.2	104	24	15	0.88	115	9.2	7.2	4.2	0.6	64	22	20	0
871	67	1	0	146	71	54	14	36.6	5.73	13.1	239	141	4.4	104	27	21	0.62	99	9.1	6.6	4	0.8	69	23	27	0
872	66	1	0	185	100	87	18	36.5	4.98	13.8	182	145	3.2	109	24	10	0.83	131	9.1	7.4	4.6	0.6	60	17	18	0
873	72	0	1	149	90	111	24	36.5	6.58	12.9	219	144	3.5	111	18	20	0.77	124	9.3	6.2	3.7	0.8	80	100	22	1
874	61	1	0	97	58	74	16	36.1	11.68	17.5	277	134	4.1	96	24	48	1.13	275	8.9	6.7	3.7	0.6	69	21	20	0
875	67	0	1	92	59	83	20	36.5	10.98	10.5	365	136	3.4	97	24	26	0.77	118	8.7	6.1	3.4	0.6	49	26	14	1
876	88	0	0	226	86	119	20	36	15.28	10.1	280	138	5	104	22	25	1.1	195	9.4	6.8	3.6	0.4	57	21	17	0
877	74	0	1	126	70	97	22	35.532	7.5	11.6	224	141	4.4	105	24	27	0.84	114	9.2	6.1	3.9	0.4	65	19	13	0
878	74	0	1	121	75	79	18	36	7.56	13.4	248	140	4.7	103	27	17	0.75	111	9.6	6.8	4.2	0.3	73	26	21	0
879	75	0	0	210	95	77	18	36.6	8.47	12.5	273	138	4.1	101	23	23	1	164	10.1	7.6	4.3	0.4	59	21	17	0
880	73	1	0	108	77	75	20	37.3	6.27	12.8	329	136	4.6	102	22	16	1.14	89	8.8	6.9	3.8	0.5	61	14	11	0
881	70	0	1	157	76	49	24	36.2	7.46	11.2	257	139	3.8	105	22	17	1.13	128	1.14	8	4.7	0.7	72	22	14	0
882	56	1	1	119	76	67	18	36.4	3.56	10.6	94	136	3.8	102	23	53	8.2321	105	1.21	7	4.3	0.4	66	18	19	0
883	88	0	0	128	60	50	16	36	5.2	12.2	138	128	4.5	90	24	19	0.96	111	8.3	6.3	3.4	1.4	61	172	67	1
884	45	1	0	140	82	77	18	36.1	5.81	14.8	239	143	4.4	103	26	11	0.82	143	9.8	7	4.8	0.8	82	28	44	0
885	80	1	1	125	69	69	14	36	14.26	11.4	326	138	4.5	109	19	34	0.75	247	8.9	6.1	3.7	0.5	52	12	14	1
886	74	1	1	147	99	73	20	36	8.02	13.2	121	137	4.9	104	18	26	1.19	191	8.5	7.2	3.8	0.7	57	38	37	0
887	74	1	1	92	52	66	18	36.4	8.09	12.3	103	134	4.9	95	26	30	1.05	147	8.3	6.3	3.2	0.6	38	38	38	0
888	52	1	0	129	71	93	18	36.6	10.51	13.6	138	142	3.8	106	27	14	0.8	110	9	7.2	4	1	68	21	16	0
889	58	1	0	141	89	59	18	36.2	6.17	13.1	173	142	4	105	25	20	0.9	98	9.5	7.5	4.3	0.7	56	28	16	0
890	75	1	1	106	59	105	18	36.5	4.95	7.5	87	136	4.3	100	22	26	1.08	237	8.3	6.3	3.4	0.3	98	25	6	0
891	52	0	0	126	84	87	18	36.6	7.62	13	213	138	3.5	104	19	8	0.95	84	8.8	6.7	4.1	0.7	69	27	15	0
892	38	1	0	184	118	77	20	36.6	7.21	15.9	243	142	4.2	108	24	12	0.91	89	9.3	6.9	4.4	0.6	47	11	10	0
893	70	0	1	164	105	81	16	36.5	6.43	12.7	199	139	4.5	102	24	21	0.87	134	9.4	7.3	4.1	0.4	49	15	12	0
894	79	0	0	153	74	83	18	36.5	6.9	13.3	297	138	4	101	28	12	0.7	133	9.3	7.5	4.4	1.2	52	21	14	0
895	80	0	0	184	96	100	20	36.1	8.97	13.6	296	142	4.1	104	23	13	0.78	120	9.4	7.2	4.4	0.5	56	20	9	0
896	50	0	0	111	73	77	16	36.3	7.22	13.4	254	138	4.1	103	24	8	0.64	198	9.2	7.2	4	0.8	53	13	11	0
897	66	1	0	101	69	105	18	36.2	8.41	15.9	221	137	4.5	104	22	17	1.15	114	9.1	7.2	4.6	0.6	49	19	22	0
898	48	0	0	191	121	82	16	36.6	7.19	10.9	310	142	4.2	108	25	11	0.64	107	9.6	7.2	4.7	0.7	50	11	6	0
899	77	0	0	115	61	95	24	36.6	7.36	12.2	260	137	4.3	105	23	19	0.95	97	1.13	7.5	4	0.6	58	30	13	0
900	61	0	0	157	76	76	18	36.4	6.13	12.1	172	144	4.5	107	26	16	0.95	111	9.4	7.7	4.3	0.5	71	19	16	0
901	81	1	0	139	88	152	18	36.7	8.19	10.3	125	138	3.2	97	26	28	4.24	99	9.3	6.8	3.8	0.9	66	24	19	0
902	73	1	0	179	109	66	18	36.6	6.6	14.5	208	141	4.7	103	21	19	0.73	201	9	7	4.1	1.5	184.34	36	38	1
903	64	0	0	169	81	112	18	37.3	8.46	13.2	327	139	5.1	104	19	14	1.27	175	9.7	7.7	4.4	0.8	88	20	21	0
904	72	0	1	140	81	91	18	36.4	8.88	12.6	211	144	4.1	107	23	15	0.71	104	9.7	7.3	4.4	0.5	72	34	35	0
905	66	0	1	118	60	58	24	35.8	6.72	11.5	189	143	4	108	25	12	0.61	103	9	6.4	4.1	0.6	34	24	24	0
906	69	0	0	177	122	142	28	35.6	10.65	13.9	255	141	4.4	103	27	14	0.84	156	9.7	6.9	4.2	1.2	65	46	71	0
907	78	0	0	149	91	110	18	36.4	9.89	13.4	300	140	4.1	104	24	11	0.71	140	9.2	7.4	4	0.4	77	20	24	0
908	81	0	0	116	56	69	16	36.6	7.23	12.5	268	142	4.2	105	25	29	1.04	178	9.5	6.5	3.8	0.7	47	13	22	0
909	76	0	1	230	107	88	18	35.9	4.98	13.5	170	142	3.9	106	25	9	0.62	110	9.3	7.6	4.2	0.6	51	20	14	0
910	47	0	1	142	87	92	18	36.2	6.33	10.2	278	140	3.2	106	21	17	0.75	101	1.11	8.1	4.7	0.4	50	17	10	0
911	82	1	0	119	57	44	22	35.532	3.69	10.2	64.32	140	3.9	111	21	22	1.9	108	1.1	6.3	3.2	0.9	184.34	33	30	0
912	45	1	0	166	86	79	16	36.8	7.61	15.2	152	141	4	102	24	16	0.84	147	9.2	7.5	4.6	0.6	87	39	32	0
913	58	0	1	170	83	85	20	36.4	7.59	13.1	247	143	3.3	103	25	18	0.72	288	9.4	7.3	4.2	0.6	67	31	25	0
914	65	1	0	156	104	98	18	36.8	2.9432	13.4	191	135	4.2	104	20	7	0.8	106	8.5	6.6	3.9	0.4	80	30	27	0
915	51	1	0	192	115	95	18	36.4	8.94	14.7	242	141	4.7	105	23	20	0.87	148	9.9	8.4	4.5	0.8	53	23	27	0
916	70	1	1	194	93	61	18	36.6	6.35	16.5	151	137	4.6	99	28	19	1.07	160	8.8	6.3	3.8	0.7	41	21	35	0
917	70	1	0	113	61	80	18	35.532	9.65	14	265	140	3.6	106	22	14	1.53	177	8.9	7.3	4.3	0.6	121	20	14	0
918	63	1	0	173	94	79	16	36.2	12.95	13.9	234	137	4.3	101	25	12	0.91	135	9.6	8	4.6	0.4	67	31	37	0
919	78	1	0	116	52	70	18	36.1	7.89	14.6	107	137	4.2	100	28	20	1.24	107	1.07	6.9	4.7	0.6	55	24	20	0
920	79	1	0	135	85	109	16	36.1	8	11.4	131	140	5.6	103	21	64	7.18	98	9	6.2	3.3	0.9	81	30	17	1
921	66	0	0	135	70	70	20	36.7	8.13	12.3	329	142	4.4	107	24	18	0.71	100	9.1	6.9	4.2	0.6	101	17	18	0
922	69	0	0	121	66	83	18	36.3	5.16	11.2	172	140	4	105	25	15	0.78	95	8.7	6.7	4	0.5	55	23	13	0
923	48	0	1	207	123	72	22	35.532	8.91	15.8	281	143	3.5	104	25	9	0.72	77.47	10	7.8	4.2	0.8	83	18	20	0
924	79	0	0	171	85	93	16	36.2	9.65	14.1	214	143	4.1	107	24	9	0.58	94	10	7.2	4.1	0.7	63	22	16	0
925	62	1	1	184	103	84	18	36.2	6.92	13.6	289	141	4.2	104	25	14	0.73	115	8.7	7.3	4	0.4	57	15	9	0
926	57	1	1	132	79	85	16	36.6	6.96	13	336	138	4.8	106	22	24	1.04	269	8.8	7.4	3.8	0.3	67	26	13	0
927	81	0	0	163	72	130	30	36.1	13.14	13.6	273	142	4	105	26	21	0.92	119	10.2	7.2	3.9	0.7	96	30	27	0
928	71	1	1	230	100	59	22	36.1	6.18	7.5	158	137	5	108	16	46	2.49	216	1.18	6.8	3	1.6	184.34	137	63	0
929	81	1	0	128	81	140	18	36.1	4.78	15.6	99	138	4.2	97	25	22	1.09	311	9.3	6.9	4	0.9	57	19	20	0
930	45	1	0	125	100	137	24	36.5	5.7	16.9	271	140	4.5	98	23	15	0.94	124	9.8	6.6	4.6	1.2	76	13	20	0
931	86	1	0	172	76	73	16	36.7	9.97	13.2	245	138	4.2	105	22	18	1.38	95	8.6	6.1	3.8	0.6	73	14	16	1
932	85	1	0	160	72	63	20	36.4	8.23	13	185	140	5	104	22	25	1.47	151	9.3	7.8	4.3	0.2	68	19	11	0
933	55	0	0	184	100	67	20	36.2	5.94	11.9	265	138	3.7	103	24	17	0.73	113	1.16	7.5	4.4	0.6	62	21	14	0
934	42	0	0	145	68	94	16	36.3	7.15	12.4	247	140	4.2	107	25	9	0.76	93	8.9	6.9	3.9	0.7	56	15	11	0
935	71	0	1	116	75	112	20	36.8	4.85	17.5	236	145	3.3	107	24	33	0.87	107	10.4	7.9	4.5	1.2	54	22	16	0
936	60	1	0	170	81	131	22	36.5	11.18	15	257	142	4.1	107	22	23	0.91	248	9.3	7.7	4.3	0.9	64	23	37	0
937	60	1	0	119	72	101	20	36.4	10.72	14.7	232	141	3.8	103	24	20	0.78	193	9.4	7.6	4.3	0.5	56	31	44	0
938	76	0	0	102	69	119	16	36	13.05	12.1	382	138	4.4	103	23	32	1.84	118	8.8	6.8	4.3	0.6	64	26	33	0
939	73	1	1	145	85	80	18	36.6	5.7	13.6	176	140	4.3	103	27	25	1.38	297	9.4	7.1	4.1	0.5	74	16	19	1
940	74	1	1	123	70	67	18	36.4	6.9	13.1	238	137	4	106	21	13	0.76	123	8.4	6.9	3.7	0.6	50	23	24	0
941	74	1	1	211	112	138	30	36.2	13.97	17.3	235	135	4	106	24	16	0.95	275	1.11	7.4	3.9	0.9	65	35	24	0
942	69	0	0	115	62	57	18	36.3	9.85	12.9	214	144	3.3	109	17	25	1.15	91	1.07	7.5	4	0.6	71	21	13	0
943	60	0	1	113	55	87	18	36.2	7.33	12	268	143	4.9	105	24	12	1.21	172	9.7	7.4	4.4	0.5	74	17	15	0
944	78	1	1	144	85	146	30	37.7	17.8836	10.9	308	128	4.1	99	16	9	1.1	159	1.08	7.2	3	0.4	72	13	6	0
945	63	0	1	146	93	86	18	36.6	15.79	14.1	285	140	4.2	100	26	13	0.69	114	9.9	7.6	4.3	0.6	62	29	31	0
946	72	0	1	161	106	94	20	36.5	7.14	12.8	226	140	4.6	104	26	11	0.81	91	9.4	7.9	4.6	0.7	54	27	43	0
947	32	0	0	126	74	104	16	36.7	12.61	11.4	308	139	3.9	106	21	10	0.55	110	10	6.7	3.8	0.2	50	19	25	0
948	71	1	0	92	52	152	24	36.6	6.25	9.7	227	135	5.2	101	18	26	1.12	285	8.8	6.4	3.9	0.5	88	21	18	0
949	78	0	1	230	124	83	20	36.7	7.61	12.4	217	139	4.7	103	29	14	0.87	158	9.4	6.5	4	0.7	103	12	13	0
950	65	0	1	147	88	86	18	36.5	5.36	11.8	250	140	4.1	106	21	11	0.62	142	8.9	7.3	4.4	0.6	56	30	40	0
951	83	0	0	121	60	72	18	36.4	7.64	7.9	186	139	4.6	110	18	34	1.38	225	8.2	6.1	3.2	1.1	51	11	6	0
952	85	0	1	145	95	82	20	36.7	5.5	10.2	233	140	3.9	110	23.5	18	1.06	77.47	1.1	5.7	3	2.4	76	53	16	0
953	60	1	0	140	94	66	18	36.3	5.78	14.1	317	142	3.9	101	31	14	1.02	118	9.8	7.5	4.6	0.6	85	17	20	0
954	54	1	0	154	104	84	16	36.6	6.03	14.8	237	141	4.1	103	27	10	0.92	160	9.1	7.4	4.3	1.1	46	29	33	0
955	72	0	0	171	95	102	18	36.1	7.13	14.2	307	140	4.3	102	26	12	0.87	158	9.3	7.4	4.6	0.6	41	32	27	0
956	65	1	0	170	91	79	18	36.5	6.96	13.9	219	139	4.3	104	24	19	0.99	100	10.1	7.1	4.4	1	103	29	29	0
957	62	1	1	189	92	94	18	36.6	7.52	14.6	212	139	4.6	104	27	20	1.1	165	9	7.5	4.3	0.6	60	27	14	0
958	50	1	1	150	77	72	16	36.1	5.7	15.1	174	141	3.5	107	26	13	0.83	129	9.2	6.9	4	0.6	47	18	18	0
959	59	1	0	173	98	100	18	36.6	8.98	15.1	291	142	4.1	104	23	13	0.89	101	9.7	7.9	4.9	0.5	46	31	57	0
960	69	1	0	221	105	105	18	36.1	6.19	12.3	151	140	4.2	105	23	15	1.21	283	9.3	6.8	4	0.6	54	21	15	0
961	76	0	0	177	83	62	20	36	10.2	14.4	234	140	4.1	103	26	12	0.71	114	9.4	7.5	4.3	0.6	85	25	18	0
962	60	1	1	122	66	78	18	36.7	9.83	13.7	235	140	4.4	105	24	13	0.7	167	9.1	7.1	4.2	0.5	45	22	37	1
963	82	0	1	198	91	77	26	36	6.44	14.5	202	145	5	109	23	16	0.86	129	10.3	7.8	4.5	0.6	95	25	25	0
964	78	0	0	192	88	122	20	36.5	7.5	13.1	173	140	3.8	103	24	15	0.67	192	9.2	6.9	4.3	0.7	53	17	15	0
965	43	0	0	136	90	73	16	36	5.22	12.3	373	142	4.2	106	26	9	0.86	107	7.7	6.6	3.8	0.6	37	16	11	0
966	75	1	1	131	62	50	28	36.5	5.42	11.7	129	145	4.9	108	25	18	1.18	204	8.7	6.5	3.6	0.6	80	26	23	0
967	78	1	1	203	98	91	18	36.4	8.98	13.9	221	139	3.9	105	27	26	1.05	77.47	1.11	6.8	4.1	0.6	64	31	18	1
968	78	1	0	164	76	91	26	37.7	12.88	10.2	196	134	4.1	105	22	27	1.08	114	1.11	6.4	3.8	0.9	64	32	32	0
969	78	1	0	158	76	71	18	36.2	7.33	9.6	253	141	5.2	107	21	12	1.03	77.47	8.6	6	3.2	0.4	114	34	20	0
970	86	1	0	212	100	107	20	37.9	10.47	9.9	132	138	5.757	111	16	41	2.39	108	8.5	7.7	3.7	0.8	41	15	7	0
971	80	0	1	133	69	105	28	36.8	11.58	11.6	223	137	3.2	101	26	27	1.39	237	1.08	6.5	3.4	0.6	41	20	12	0
972	55	1	0	150	80	80	18	36.2	9.89	14.9	231	141	4.2	104	24	11	0.93	123	9.1	7.7	4.3	0.5	62	23	29	1
973	76	1	0	127	64	69	20	36.2	7.78	15.4	223	142	4.2	107	24	15	1.37	219	9.3	6.6	3.9	1	58	26	30	0
974	79	1	0	92	60	152	18	38	6.87	11.9	256	133	3.2	97	31	14	0.72	203	1.05	6.3	3.2	2	184.34	118	74	0
975	76	1	1	112	53	103	20	36.1	7.5	7.7	196	134	4.2	103	21	44	1.68	357.06	7.5	6.1	3	0.5	86	27	26	0
976	63	0	1	157	72	69	18	36.1	3.78	13.3	292	140	4.5	103	27	15	0.88	118	9.8	7.9	4.7	0.3	74	13	6	0
977	56	0	0	156	83	72	20	36.5	9.05	13.1	297	141	5	103	28	25	0.78	107	9.5	7.3	4.3	0.4	42	21	7	0
978	63	0	0	154	92	63	16	36.4	8.26	11.8	213	144	4.9	104	30	18	0.92	110	9.6	7.2	4.4	0.6	46	19	21	0
979	65	0	0	135	67	59	18	36.5	6.93	12.4	283	142	4.7	105	25	21	1	117	9.8	7.5	4.5	0.7	62	20	24	0
980	66	1	1	119	73	70	16	36.6	4.93	15.2	109	142	4.6	108	24	16	1.09	131	8.7	6.9	4.1	1.4	125	105	57	0
981	44	1	0	149	88	91	18	36.2	9.11	12.5	182	137	4.1	102	26	10	1.11	109	8.9	6.8	4.2	1.4	151	19	15	0
982	42	1	1	108	63	88	18	37.1	8.95	10.2	254	139	5	104	24	45	3.69	108	9.3	7.3	4.5	0.3	73	17	13	0
983	80	1	0	230	108	63	24	36.6	7.84	13.6	141	135	3.6	105	20	17	1.02	122	1.16	7.3	4.3	0.9	48	20	16	0
984	74	1	1	128	62	79	16	36.1	6.98	14.1	183	138	3.3	99	30	28	1.43	182	9.3	7	3.8	0.8	68	32	28	0
985	60	0	1	155	72	62	20	36.7	5.45	12.6	172	141	4.2	104	26	11	0.8	106	9.8	7.3	4.2	0.6	71	37	30	0
986	69	1	0	111	85	116	18	36.2	5.13	13.1	215	139	3.7	108	22	23	0.77	106	9.3	6.9	3.5	0.6	75	21	13	1
987	81	1	0	142	91	97	20	36.6	7.74	14.2	218	134	4.1	98	20	23	0.93	308	8.7	7.2	4.1	0.5	70	23	25	0
988	87	1	0	215	101	85	20	36.5	5.09	12.5	181	144	3.5	107	24	15	0.9	132	8.7	6.8	4	0.6	53	15	13	0
989	87	1	0	162	79	81	16	36	5.75	13.3	174	141	3.2	106	27	16	0.98	147	1.15	6.7	3.8	0.8	52	18	14	1
990	62	0	0	145	66	61	16	36.4	7.4	11.4	169	136	4.6	100	25	20	0.82	170	9.4	7.4	4.6	0.9	72	21	33	0
991	71	0	1	161	78	74	22	36.3	5.99	11.4	197	136	4.5	103	26	14	0.76	357.06	9.7	6.8	4	0.4	83	18	19	0
992	73	0	1	142	76	72	16	36.6	9.08	13.5	202	139	4.4	104	22	20	0.72	101	9.9	7.3	4.1	0.5	82	27	27	0
993	57	0	1	112	80	77	16	36.6	3.55	12.4	114	145	3.8	108	24	17	0.7	94	9.4	7.2	4.4	1	94	34	29	0
994	79	0	0	139	91	87	16	36	6.62	12.7	185	137	3.4	103	21	16	0.85	167	1.05	6.7	3.9	0.7	63	28	13	0
995	69	1	0	125	80	73	18	36.4	9.04	12.1	428.68	131	4.6	93	21	11	0.74	132	8.5	7.5	3.4	1.1	148	45	25	0
996	86	1	0	146	85	75	30	36.4	7.5	13.1	116	143	3.9	106	22	31	2	93	7.3	6	3.5	1	43	22	16	0
997	70	0	0	121	80	76	20	36.6	7.05	13.2	305	141	4.5	105	24	21	0.79	148	9.1	7.1	3.9	0.3	115	19	14	0
998	38	1	0	134	78	86	18	36	15.6	15.4	217	140	4.7	106	23	13	0.94	111	8.8	6.8	4	1.2	43	63	101	0
999	77	0	0	173	84	66	18	36.1	6.42	12.7	164	141	4	106	24	16	0.77	141	8.9	6.9	4.2	0.5	42	19	18	0
1000	56	1	0	116	72	50	20	36.4	3.85	12.6	146	141	4.3	104	26	20	0.7	86	9.3	7	4.3	0.7	55	15	10	0
1001	80	0	0	133	69	72	18	36.6	9.74	13.2	310	138	5	100	26	18	0.88	102	9.5	6.7	3.9	0.5	76	15	11	1
1002	39	0	0	230	124	93	20	36.4	5.43	11.9	241	141	4.4	102	27	15	0.89	96	9.2	7.7	4.4	0.4	49	28	10	0
1003	63	1	0	106	67	93	18	36.6	8.9	12.2	217	132	5.6	100	20	21	1.78	127	9.4	7.2	4.5	0.4	90	13	13	0
1004	65	1	1	176	74	83	20	36.5	4.47	11.9	203	139	4.9	106	23	24	1.5	146	9	7.9	4.3	0.3	77	18	14	0
1005	78	0	1	160	67	56	24	36.2	7.04	14.7	203	141	3.2	108	21	16	0.62	101	1.09	7.7	4.6	1	64	23	27	0
1006	48	1	0	152	101	78	18	36.7	11.98	16.1	199	140	4.2	103	23	9	0.88	104	9.4	7.5	4.7	0.8	46	13	15	0
1007	76	0	0	140	68	110	16	36.2	3.85	12.9	173	134	3.4	101	22	17	0.67	211	1.08	6.8	4	1	55	18	11	0
1008	58	0	1	152	105	95	18	36.1	6.68	15	228	142	4	106	22	12	0.71	151	9.1	7.7	4.4	0.6	59	16	16	0
1009	60	1	1	156	74	100	20	36.4	7.09	14.6	176	145	3.9	108	23	12	0.64	132	9.3	7.6	4.4	0.6	58	19	22	0
1010	70	0	0	180	83	65	20	36.2	5.44	12.8	242	145	3.9	106	28	16	0.71	122	9.9	6.5	4.5	0.5	49	19	13	1
1011	89	0	0	121	58	50	20	36.5	6.91	11.1	106	142	4.1	101	29	24	0.99	209	9	6.4	3.9	1	67	17	23	0
1012	58	0	1	197	108	101	20	36.4	5.57	10.9	169	135	4.2	94	26	45	8.2321	310	8.5	6.3	3.5	0.3	95	18	15	0
1013	78	0	1	173	103	106	18	36.2	4.81	13.6	165	137	3.9	100	23	18	0.8	318	9.5	7.2	4	1.1	55	37	33	1
1014	78	0	1	206	104	77	16	36.2	6.63	14.2	168	141	4.2	105	25	15	0.85	124	10	7.3	4.1	1	53	22	23	1
1015	67	1	0	143	81	59	18	36	4.71	13.8	220	141	3.8	109	21	18	0.92	124	8.7	7	3.9	0.8	48	20	17	0
1016	76	1	0	127	60	77	16	36.7	5.84	9.5	199	140	3.8	111	19	17	1.33	77.47	1.21	6.6	3.7	0.7	100	24	23	0
1017	78	1	0	147	71	86	16	36.3	5.75	10.2	150	140	4.3	109	21	23	1.67	162	8.4	6.3	3.7	0.8	105	16	11	1
1018	52	0	0	134	84	87	18	35.532	7.35	13.4	302	143	4.3	106	24	13	0.73	109	9.5	7.9	4.5	0.5	52	18	16	0
1019	52	0	0	138	78	68	16	36.3	6.1	13.1	277	142	4	106	25	10	0.7	106	9.7	7.7	4.4	0.7	51	19	15	0
1020	66	0	0	160	94	76	18	36.5	8.39	12.9	275	141	3.2	103	26	10	0.64	91	1.2	8.1	4.8	0.7	94	31	32	0
1021	57	1	0	114	78	61	24	36.6	12.86	14.7	300	139	4.3	105	22	16	1.12	117	9.1	6.5	3.9	0.7	54	60	48	0
1022	74	0	0	145	67	88	18	36.7	8.32	10.8	210	139	4.6	105	24	17	0.9	172	9.3	7.1	4.2	0.3	52	14	13	0
1023	88	0	0	185	76	82	26	36.7	12.99	7.8	201	130	5.757	104	17	34	1.45	201	1.1	6.9	3.6	0.4	79	31	21	0
1024	89	0	0	143	65	66	24	36.4	6.44	9.7	154	125	4.7	92	21	30	1.5	175	8.7	6.3	3.5	0.8	71	20	16	0
1025	89	0	0	135	61	74	20	36.1	4.83	9.3	142	135	4.7	100	23	43	1.6	150	8.9	6.5	3.5	0.5	74	21	17	0
1026	59	1	0	107	76	62	16	36.1	6	15.1	228	143	4.3	102	25	11	0.97	90	9.3	7.9	4.6	1.4	66	36	58	0
1027	62	1	0	212	113	84	18	36.7	7.8	14.3	220	135	3.8	99	22	16	0.81	268	9.1	7	4.1	1.3	70	13	13	1
1028	62	1	1	122	68	76	18	36.6	7.09	13.4	225	140	4.2	104	24	15	0.88	115	9.2	7.2	4.2	0.6	64	22	20	0
1029	63	0	0	105	74	94	18	36.2	7.67	12.8	230	140	4.3	103	26	17	0.98	114	9.7	7.4	4.2	0.5	88	21	25	0
1030	67	0	0	115	75	84	20	36.8	5.09	13	279	139	4.2	106	23	15	0.92	138	9.5	7.5	4.2	0.5	52	21	6	0
1031	73	1	0	114	57	72	20	36.1	8.51	13.4	160	140	4.1	103	29	16	0.79	142	9	7.2	4.4	0.7	105	18	19	0
1032	41	1	1	126	82	60	16	36.7	9.52	15.5	282	141	3.8	104	23	19	1.25	117	10.4	8	4.7	1.9	51	28	47	0
1033	60	0	0	141	66	77	18	36.4	6.8	12.5	200	142	3.9	104	28	22	0.78	139	9.1	7.3	4.2	0.4	53	16	9	0
1034	94	1	0	230	93	77	22	36.8	9.55	9.2	164	134	3.9	100	24	39	2.22	331	1.07	5.9	3.5	0.5	64	60	15	0
1035	67	0	0	174	74	66	18	36.2	6.33	14	226	138	3.9	101	24	20	0.56	140	7.8	8.2	4.6	0.6	73	15	42	1
1036	38	1	0	173	99	124	18	36.7	8.8	17.5	345	144	4.4	105	26	13	1.02	79	10.3	8.3	5	1	78	38	73	0
1037	55	1	0	123	90	63	18	36.2	5.01	14.3	172	138	4.4	102	26	21	0.9	170	9.6	7.8	4.5	0.6	56	26	33	0
1038	32	1	0	168	107	95	18	36.2	8.05	16.9	323	143	4.2	104	26	11	0.79	167	9.4	7.5	4.2	0.6	71	16	24	0
1039	72	1	1	156	75	84	26	35.9	11.2	13.3	312	142	3.2	99	31	17	0.6	121	1.07	7	3.9	1.8	63	27	24	0
1040	60	0	0	168	99	99	16	36.1	7.57	13.8	206	142	4.2	102	28	14	0.61	162	10.2	7.7	4.4	0.6	57	23	27	0
1041	89	0	0	208	86	84	20	36	8.41	11.8	168	140	4.1	101	27	18	0.88	153	9.1	6.4	4	1	74	109	93	0
1042	44	0	0	107	69	80	18	36.5	10.82	12.3	176	139	3.3	106	21	11	0.63	88	8.2	7.1	3.8	0.6	45	19	9	0
1043	71	1	0	167	117	127	24	37.9	8.4	14.1	230	136	4.5	95	30	21	0.83	113	9.2	7.4	4	0.6	107	31	24	0
1044	81	0	0	151	68	64	20	36	7.09	13.4	225	140	4.2	104	24	15	0.88	115	9.2	7.2	4.2	0.6	64	22	20	0
1045	57	1	0	120	70	116	18	36	13.16	14.1	258	137	4.2	101	16	14	1.24	173	8.8	7.3	4.6	0.3	71	22	12	0
1046	63	1	1	191	100	88	20	36.5	8.78	16	264	141	4.6	103	24	17	1.18	111	9.4	6.9	4.1	0.5	73	16	11	1
1047	78	0	0	130	75	81	18	36.2	8.7	11.3	327	138	4.6	102	28	16	0.8	131	8.9	6.5	3.8	0.6	39	13	8	0
1048	83	0	0	103	71	84	20	35.9	17.8836	9.7	157	133	4.4	99	19	24	1.03	139	8.6	8	3.6	1	52	48	22	0
1049	55	1	0	130	91	77	16	36.3	4.9	13.9	185	141	5	105	26	13	0.74	98	9.6	7.4	4.3	0.8	54	24	35	0
1050	56	1	0	137	95	75	18	36.2	4.59	13.8	188	142	4.9	104	28	9	0.74	90	9	6.6	4	1	43	17	14	0
1051	81	1	1	158	92	96	16	36.4	9.93	14.2	180	137	5.5	96	25	47	2.47	259	9.6	6.7	4.3	0.9	82	35	33	0
1052	65	1	1	151	91	61	16	36	8.25	15	275	139	4.6	104	24	25	1.2	148	9.4	6.9	4.1	0.6	87	31	42	1
1053	62	1	0	146	84	62	18	36.1	5.24	13.7	170	141	3.4	104	24	14	0.84	116	8.9	7.7	4.3	1.3	62	13	16	1
1054	35	0	0	122	60	98	18	36.5	7.09	13.4	225	140	4.2	104	24	15	0.88	115	9.2	7.2	4.2	0.6	64	22	20	0
1055	84	0	0	158	76	70	18	36.3	11.52	11.3	153	139	4.5	103	24	25	1.34	150	9.2	6.2	3.5	0.5	36	26	14	0
1056	79	1	0	142	75	70	26	36.4	10.54	11.6	166	138	4.6	105	19	31	2.85	94	8.4	6.8	3.9	0.5	45	32	18	0
1057	62	0	0	144	63	44	18	36.2	6.25	13.1	189	139	4.5	103	22	7	0.64	110	9.7	8	4.7	0.8	43	22	22	0
1058	79	1	0	167	81	79	18	36.2	7.45	14.6	191	136	4.6	99	22	10	1.28	230	9.2	7.3	4.3	0.7	85	47	83	0
1059	75	1	1	142	73	82	16	36	7.95	12.2	136	142	4.2	109	21	19	0.99	119	8.8	6.6	4	0.4	49	21	20	1
1060	79	1	1	153	56	44	26	36.6	10.21	15.3	157	134	4.3	102	20	18	1.44	318	1.12	7.1	4.2	0.7	52	35	27	1
1061	68	1	0	135	75	76	18	36.7	8.93	15.2	161	143	4.2	107	23	18	1.17	126	9.4	7.6	4.6	0.6	79	20	18	1
1062	63	1	0	175	84	53	18	36.6	7.13	14.4	171	138	4.6	102	24	11	0.94	118	9.5	7.7	4.2	1.4	56	31	23	0
1063	76	0	1	148	73	81	20	36.6	7.8	9.6	122	141	4.2	104	25	11	0.62	179	8.7	6	3.5	0.6	75	21	14	1
1064	80	0	0	126	92	137	16	36.1	7.72	13.3	140	130	4.8	105	16	46	1.2	200	1.08	6.6	3.6	2.3	69	172	139.98	0
1065	80	0	0	131	79	99	18	36.6	5.75	11.5	223	138	3.5	101	23	12	1.03	110	9.3	6.6	3.9	1	66	28	14	0
1066	67	1	0	197	89	55	16	36.5	4.57	13	166	133	4.7	97	27	15	0.8	152	9.4	7.2	4.2	0.6	53	29	23	0
1067	68	1	1	133	96	97	20	36.6	11.41	10.8	428.68	137	5	101	20	25	1.1	93	9.3	7.6	3	0.7	126	16	10	0
1068	68	1	1	124	75	88	24	36.5	10.3	9.8	411	133	5	103	17	18	0.93	98	8.6	6.8	3	0.4	149	11	9	0
1069	56	1	0	134	82	86	16	36	10.21	14.9	192	139	4	101	27	12	0.88	126	8.6	7.2	4.4	0.4	68	26	29	0
1070	68	0	0	216	99	104	18	36.4	9.46	12.8	323	140	3.8	102	24	15	0.66	111	9.6	7.4	4.1	0.6	65	17	25	0
1071	78	0	1	134	94	152	26	36.3	5.43	11.6	188	136	3.7	107	19	24	1.18	171	1.13	6.5	3.7	0.6	97	25	20	0
1072	65	0	0	151	66	69	18	35.9	5.54	12	245	142	4.2	110	23	15	0.88	118	8.8	6.9	4.1	0.5	70	27	25	0
1073	83	1	0	135	80	76	24	35.8	9.49	12.4	167	139	5.3	110	21	50	2.49	110	8.7	7.1	3.8	0.9	143	84	119	0
1074	41	1	1	139	75	73	20	36.2	11.88	16.1	265	143	3.5	105	18	18	1.4	231	9.1	6.7	4.1	0.7	77	172	139.98	0
1075	69	1	0	163	83	91	18	37.1	10.43	13.8	286	137	3.8	101	24	19	0.88	118	8.9	7.4	4.2	1	54	35	43	0
1076	88	1	0	111	59	61	20	36.9	6.49	10.5	406	128	5.4	94	25	22	1.11	103	8.7	7.6	3.5	0.7	67	24	21	0
1077	61	1	0	133	96	152	20	36.1	6.06	14.4	202	140	4.4	107	22	25	1.27	112	8.3	6.1	3.6	1.2	75	77	137	0
1078	71	0	0	196	91	60	16	36	5.16	12.9	221	142	4.2	105	25	19	0.84	125	8.8	6.8	4	0.6	67	18	14	1
1079	83	0	0	93	67	145	18	35.6	7.42	11.2	347	143	4.4	106	25	28	1.31	149	9.4	7.4	4.2	0.3	34	12	12	0
1080	76	1	0	154	74	63	16	36	8.81	13.1	301	139	4.2	102	26	12	1.11	113	9.5	7.1	4.4	0.7	60	32	15	1
1081	68	1	0	176	85	67	14	36.2	4.63	11.9	230	127	4.7	93	28	12	0.77	109	8.8	7	4.1	0.4	45	20	15	0
1082	57	1	0	130	74	72	18	36.3	8.64	13.1	248	140	4.3	102	24	10	0.7	146	9.5	6.7	4.6	0.3	96	16	17	1
1083	51	0	0	180	98	85	18	36.2	6.09	13.6	210	140	4.6	106	21	14	0.71	101	9.3	7.5	4.3	0.7	36	18	18	0
1084	60	1	0	151	86	71	18	36.2	5.5	14.7	180	142	4.6	104	26	13	0.82	103	10	7.6	4.7	0.4	58	25	22	0
1085	38	1	1	116	66	89	30	36.1	8.14	14.9	195	142	3.7	105	26	8	0.7	120	9.2	7.2	4.4	0.6	53	18	15	0
1086	69	0	0	185	93	77	18	36.6	7.41	14.5	243	144	4.1	110	25	9	0.7	110	10.1	7.2	4.7	0.6	59	18	22	0
1087	74	1	0	136	73	71	20	36.7	9.71	13.9	203	140	4.1	102	27	19	1.21	178	9.2	7.4	4.2	0.8	75	121	27	1
1088	57	0	0	131	66	83	24	36.3	5.89	13.7	269	141	4.1	104	24	22	0.67	123	9.6	6.9	4.3	0.8	47	38	28	0
1089	74	0	0	171	79	77	20	37.3	5.3	11.7	110	141	4.5	101	24	19	0.81	112	8.9	7.4	4.1	0.5	61	50	40	0
1090	71	0	0	145	86	99	22	36.8	8.16	13.4	196	140	4.5	104	29	19	0.76	98	9.4	7.7	4.1	1.3	74	24	14	0
1091	69	0	0	137	74	84	28	36.7	7.6	14.1	223	136	4.7	94	27	35	1.37	245	9.1	7.2	3.7	1.4	127	71	73	0
1092	69	0	0	92	52	110	18	35.532	6.89	17	238	128	5.2	102	16	37	1.42	141	1.05	7.8	4	0.7	126	56	41	0
1093	69	0	0	92	54	51	24	36	10.73	12.9	232	132	5.5	95	20	51	2	229	10.3	7.8	4.3	1.4	88	128	87	0
1094	52	0	0	135	64	62	18	36	5.93	9.7	428	141	4.9	107	26	11	0.71	105	9	7.3	4	0.5	43	19	12	0
1095	61	1	0	122	69	96	24	36.5	6.8	15.8	209	144	5	104	28	15	1.12	160	9.6	7.7	4.4	0.6	36	19	23	0
1096	53	1	0	147	67	71	20	36.2	9.11	13.1	176	139	4.5	105	24	17	0.7	163	8.8	7.2	3.9	1.2	61	25	16	0
1097	86	0	0	146	77	75	18	36	5.45	13.4	184	141	3.9	106	21	10	0.8	168	8.5	6.5	3.7	1	75	36	27	0
1098	58	1	0	142	84	63	18	36.3	5.7	15.5	307	140	4.7	103	26	23	0.89	107	9.1	7.3	4.2	0.7	82	23	20	0
1099	52	1	0	136	78	72	16	36.4	4.4	13.3	201	143	4.3	110	28	12	1.19	89	8.4	6.4	3.8	0.5	43	29	25	0
1100	53	1	0	123	79	81	16	36.4	13.12	9.6	302	144	4.3	101	30	21	2.91	104	8.6	6	3.3	0.6	69	11	9	0
1101	72	0	0	177	98	68	22	36	5.96	15.8	80	140	4.3	103	26	11	0.78	103	9.8	8.1	4.3	1.6	68	58	36	1
1102	73	0	0	196	96	62	20	36.4	6.73	16.5	101	143	4.3	101	30	12	0.86	123	9.5	8.2	4.7	2.1	56	31	26	0
1103	63	1	0	110	64	62	18	36.2	6.92	11.2	241	136	3.7	106	30.6	12	0.82	90	1.13	6	3.8	0.6	67	18	14	1
1104	65	1	0	200	116	93	18	36.2	7.09	13.4	225	140	4.2	104	24	15	0.88	115	9.2	7.2	4.2	0.6	64	22	20	0
1105	65	1	0	127	84	94	18	36.2	11.72	12.8	243	136	4.8	106	22	8	0.91	107	9.2	7.1	4.1	0.4	115	22	24	0
1106	67	1	0	201	108	76	16	36.7	5.82	14	217	139	4.3	104	27	18	1.2	100	8.7	7.8	3.7	0.8	64	29	19	0
1107	43	0	1	122	79	92	16	36.7	5.22	12.6	246	137	4.3	104	26	14	0.85	123	1.17	7.1	4.3	0.3	47	22	18	0
1108	53	1	0	135	82	104	16	36.4	11.55	14.5	283	135	4.5	98	22	15	0.73	90	9.6	7.3	4.7	0.6	73	20	31	1
1109	32	0	0	131	69	90	18	36.7	6.73	12.5	311	139	3.9	106	21	7	0.74	116	9.6	7.5	4.1	0.4	43	12	9	0
1110	65	1	0	148	84	56	18	36.4	6.27	14.4	210	143	4.3	105	29	20	0.9	112	9.2	7.3	4.4	0.6	73	20	22	1
1111	85	1	0	157	82	89	14	36.6	6.64	11.4	200	142	5.3	107	23	36	2.01	230	9.7	7.2	4.5	0.4	72	29	48	0
1112	62	1	0	140	72	84	18	36.1	5.03	13.1	159	139	4.3	101	28	12	0.73	115	9.6	7.1	4.6	1	51	19	22	0
1113	74	0	0	112	56	72	18	36.6	7.48	11.2	216	141	3.4	106	26	26	0.84	118	8.6	6.3	4	0.6	35	20	18	0
1114	81	0	1	128	84	74	18	36.4	4.47	10.9	218	145	3.5	111	20	7	0.98	83	8.9	6.4	3.8	0.7	61	22	10	0
1115	73	1	1	93	52	67	14	36.5	10.8	11.3	172	141	4.1	106	24	15	1.1	104	8.9	6.8	3.8	1.1	48	21	18	0
1116	75	1	1	125	61	79	18	36.3	6.56	10.9	211	142	4.4	107	26	16	1.26	133	9	7.1	4	0.4	57	19	15	0
1117	75	1	1	106	61	73	18	36.2	4.67	11	210	141	4.4	106	23	15	1.02	110	9	7.2	4	0.6	57	20	17	0
1118	75	1	0	123	65	99	18	36.1	4.6	10.5	184	142	4.3	106	23	16	1.04	125	9	7.1	4.1	0.7	51	18	12	0
1119	75	1	1	121	64	65	18	36.1	4.55	10.6	194	143	4.4	108	24	11	1.03	107	9.1	6.9	3.9	0.6	54	16	10	0
1120	75	1	0	143	70	62	20	36.4	4.98	10.6	193	142	4.4	107	24	15	0.97	106	8.8	7.2	4	0.7	59	19	14	0
1121	75	1	0	98	53	74	18	36.6	4.46	10.4	180	142	4.2	109	24	10	0.97	108	8.8	6.8	3.8	0.8	45	17	13	0
1122	75	1	1	126	62	75	18	36.1	4.24	10.2	176	143	3.9	111	26	12	0.9	104	8.7	6.7	3.7	0.8	45	16	13	0
1123	75	1	1	120	61	62	16	36.5	3.87	10.4	193	142	4.1	108	26	10	0.95	97	8.8	6.8	3.9	0.7	47	18	14	0
1124	75	1	0	109	64	80	18	36.5	5.01	10.1	231	142	4.3	106	26	12	0.96	103	9	7	4	0.6	52	16	13	0
1125	76	1	0	97	53	80	16	36.3	8.15	9.7	199	139	4.4	107	23	19	1.07	102	8.8	7.2	4	0.9	50	16	11	0
1126	76	1	0	102	59	77	16	36.5	4.03	10.4	192	140	4.2	105	26	17	0.97	105	9	7.1	4.1	0.8	52	18	17	0
1127	76	1	1	122	70	79	16	36	4.15	9.3	190	141	4.5	107	26	14	0.96	108	8.7	6.6	3.6	0.6	45	18	17	0
1128	76	1	0	99	61	88	18	36.6	3.94	9.3	189	142	4.3	103	27	13	0.95	107	8.7	6.7	3.8	0.7	49	16	13	0
1129	76	1	1	133	80	71	16	36.5	7.09	13.4	225	140	4.2	104	24	15	0.88	115	9.2	7.2	4.2	0.6	64	22	20	0
1130	76	1	0	145	68	83	18	36.1	5.03	10.4	259	141	4.4	105	26	15	0.87	92	9	7	4	0.8	47	22	13	0
1131	79	0	0	151	93	89	18	36.6	4.67	10.4	116	141	4	109	20	11	0.84	124	8.5	6.6	3.6	0.9	101	19	26	0
1132	80	0	1	167	115	102	17	36.2	5.47	14.6	201	135	3.9	106	23.4	15	1.06	130	1.07	5.7	3.5	0.8	71	101	81	0
1133	64	1	1	198	101	65	18	36.8	6.5	13.9	204	143	4.4	105	30	13	0.75	86	9.2	7.1	4.2	0.5	69	34	39	0
1134	64	1	1	174	103	69	20	36.4	6.99	14.1	204	143	4.3	106	26	24	0.84	97	9	7.5	4.5	0.3	69	25	32	0
1135	66	1	1	182	95	69	18	37.2	9.55	12.8	188	137	4.9	99	27	19	0.8	142	9	6.5	3.7	0.4	66	18	20	0
1136	51	0	0	157	82	65	18	36.5	7.91	13.7	230	139	4.1	100	26	14	0.53	138	9.3	7.5	4.5	0.6	56	24	39	0
1137	68	0	0	128	74	127	20	36.5	3.86	10.7	64.32	141	4	108	24	9	0.49	111	8	5.7	3	2.4	97	25	13	0
1138	52	1	0	133	79	80	14	36.1	6.87	14.6	157	140	4.2	103	25	14	0.78	102	9.5	7.2	4.5	1.1	40	24	29	0
1139	77	1	1	114	73	115	26	36.1	8.39	11.6	154	128	5.5	99	20	38	2.79	145	1.07	5.7	3.2	0.5	64	21	16	0
1140	67	1	1	118	58	76	26	36.7	8.27	11.9	165	137	3.9	107	21	19	1.43	110	1.1	6.9	4.2	1.3	70	22	22	0
1141	53	1	0	178	110	65	18	36.5	6.01	14.2	162	143	4.6	109	26	11	0.9	102	9	7.2	4.5	0.9	54	18	17	0
1142	72	1	0	157	85	59	18	36.4	5.2	14.5	224	141	4.4	105	27	20	0.76	110	8.9	7.4	4.1	0.6	48	17	18	0
1143	60	1	0	139	89	65	18	36.5	8.01	14.9	312	141	4.1	108	20	15	0.97	129	9.1	7.4	4.4	0.4	62	30	67	0
1144	61	1	0	164	85	63	16	36.5	8.05	14.5	235	141	4.3	106	26.5	12	0.89	116	8.8	6.9	4.4	0.5	69	24	32	0
1145	61	1	1	131	72	73	22	36.2	12.18	14	365	134	3.9	98	16	17	1.18	239	9.2	6.7	3.6	0.3	62	28	25	0
1146	62	1	1	142	70	89	16	36.4	10.66	13.9	363	135	3.7	100	16	16	1.15	284	1.22	7.3	4	0.2	54	40	20	0
1147	72	0	1	158	97	152	20	36.9	8.55	13.9	347	145	4.1	111	19	13	0.64	134	10.1	8.1	4.3	0.5	73	20	18	0
1148	72	0	1	130	61	69	18	36.7	3.77	10.1	176	143	3.9	108	24	20	0.68	118	9.2	6.7	3.9	0.9	40	25	14	0
1149	76	1	1	126	72	74	20	36.2	2.9432	11.4	119	138	4	102	26	13	1.03	176	8.6	6.3	3.7	0.7	69	32	22	0
1150	77	1	1	177	86	73	20	36.2	4.32	10.9	119	140	3.2	101	24	7	0.8	151	9	6.9	4.1	0.9	76	31	17	0
1151	88	1	0	92	56	89	20	35.7	5.73	14.5	145	142	4.1	107	22	26	1.27	105	8.7	7	3.8	0.6	59	21	8	0
1152	60	1	0	213	105	44	24	36.6	7.17	15.7	209	144	4.3	107	23	14	0.99	98	9.3	7.2	4.4	1	58	17	27	0
1153	53	1	0	102	68	95	14	36.2	3.51	13	402	125	5	89	28	19	1.14	110	10	7.4	5	0.8	69	23	8	0
1154	82	0	0	172	72	63	16	36.5	6.16	12.8	156	143	3.6	109	25	11	0.81	114	8.6	6.2	3.6	0.6	75	29	15	0
1155	66	0	0	138	75	71	16	36	4.74	13.6	218	138	3.6	105	24	18	0.7	92	1.22	7.1	4.6	0.7	84	19	15	0
1156	43	0	0	160	82	78	18	36.8	6.03	12.4	301	141	3.6	104	22	13	0.81	101	9.6	7.9	4.6	0.6	35	16	15	0
1157	77	0	0	156	72	56	16	36.3	5.36	10.5	183	135	5.757	106	18	64	1.73	103	8.8	7.3	4.2	0.5	89	29	15	0
1158	79	0	0	164	86	92	16	36.3	4.92	12.2	238	137	5.3	101	25	18	1.08	204	8.7	7.2	4.2	0.5	82	29	20	0
1159	51	1	0	146	84	79	20	36.4	6.4	14.1	293	141	4.1	107	24	10	0.78	77.47	9.4	7.1	4.4	0.8	90	30	21	0
1160	71	0	0	156	68	48	20	35.6	11.13	12.6	204	130	5.7	95	22	39	1.58	172	8.8	6.9	4.2	0.4	56	61	60	0
1161	45	0	0	130	84	110	14	36.7	5.13	11.8	231	139	3.8	105	26	14	0.49	124	9.3	6.1	3.4	0.6	45	77	139.98	0
1162	68	1	0	224	99	85	16	36.4	4.98	14.3	218	145	3.9	111	24	10	0.71	113	8.7	6.4	3.8	0.6	106	31	57	0
1163	39	0	0	138	94	65	18	35.9	5.06	12.2	295	137	4.1	100	25	11	1.04	90	9.4	6.7	3.8	0.6	40	106	139.98	0
1164	83	0	0	173	95	111	22	36.4	4.82	10.5	176	145	3.3	111	24	19	0.86	102	8.3	6.5	3.7	0.8	46	21	8	0
1165	56	1	1	118	76	65	18	36.2	7.42	13.1	217	139	4.2	103	26	18	0.76	130	9	6.7	3.8	0.6	77	25	26	0
1166	71	1	0	139	67	64	20	36.3	4.8	12.6	199	142	4.2	103	30	21	1.14	107	9.3	6.9	4.3	0.7	51	26	24	1
1167	60	0	1	143	91	79	16	36.6	4.06	11.9	226	137	4	102	23	11	0.53	106	8.9	7	4.3	0.5	53	18	12	0
1168	37	1	0	134	85	96	20	36.2	7.27	17.5	330	139	4.6	103	22	12	0.49	247	9.3	8.4	5	0.4	60	35	33	0
1169	88	1	1	100	57	100	18	36.2	14.69	8.1	210	141	5.1	111	16	64	1.33	189	8.2	5.7	3.4	0.3	59	11	11	0
1170	57	1	0	163	81	56	18	36.5	3.46	13.9	182	141	4	105	24	18	1.24	151	9.5	7.5	4.6	1.6	71	25	35	1
1171	58	0	0	130	74	114	18	36.5	2.9432	15.4	211	141	4.8	104	25	14	0.76	94	9.2	7	4.2	0.6	37	22	18	0
1172	75	1	0	143	67	63	24	36.6	7	11.9	267	139	5	108	18	36	2.02	147	9.1	7.7	4.2	0.3	86	16	12	1
1173	75	1	0	151	67	75	20	36.9	9.51	7.5	188	135	4.1	109	18	27	1.71	203	1.1	6.1	3.4	0.6	66	21	16	0
1174	83	0	0	123	61	69	18	36.4	9.47	12.1	237	142	4.7	103	21	18	0.97	150	9.6	6.9	4.3	0.5	85	14	11	1
1175	60	0	0	220	88	73	22	36.8	9.88	7.5	258	133	4.5	96	22	54	4.81	120	1.14	6.2	3.3	0.3	82	35	18	0
1176	46	0	0	149	85	69	18	36.4	8.22	14.6	255	139	4.2	105	25	8	0.58	91	9.5	7.9	4.5	0.5	57	25	19	0
1177	58	1	0	131	100	69	18	36.5	11.09	15	279	139	3.9	103	18	10	0.94	89	9.5	7.7	4.7	0.6	68	57	53	0
1178	85	1	0	182	81	97	28	37.6	10.3	11.8	134	141	4.5	105	21	23	1.73	147	9	6.7	4	1.1	73	16	17	0
1179	48	1	0	156	100	77	16	36.5	7.61	16.3	269	141	3.7	99	29	8	0.88	99	9.9	7.9	4.9	1.2	111	37	51	0
1180	46	1	1	197	102	66	14	36.9	7.4	9.5	101	143	5.1	110	21	51	5.27	101	8.4	6.2	3.8	0.6	89	15	18	0
1181	75	1	0	177	85	68	18	36.4	8.89	14.6	189	139	4.6	102	24	17	1.17	139	9.2	7.6	4.4	0.5	65	21	9	0
1182	73	1	0	152	93	94	16	36.5	8.54	15.3	175	139	3.6	104	24	13	0.88	109	9.1	6.3	4	1.3	67	15	20	0
1183	70	1	0	111	56	79	20	36.6	11.17	12.9	250	135	4.6	102	23	16	1.14	263	9.5	7.8	4.6	0.7	62	21	21	1
1184	46	1	0	144	79	89	18	36.2	5.13	15	189	140	3.9	105	24	17	1.3	95	9.4	8.2	4.7	1.3	62	22	33	0
1185	82	0	0	145	71	77	24	36.6	5.11	13.7	151	138	4.8	105	22	32	1.13	153	8.4	5.7	3.1	1.3	61	25	14	0
1186	47	0	0	165	74	81	18	36.2	9.35	11.9	252	142	4.2	105	27	16	0.72	116	9	7.3	4.5	0.6	46	20	11	0
1187	67	0	0	177	91	83	18	36.4	8.47	14.1	197	141	4.2	105	27	17	0.91	103	9.1	6.9	4.2	1.6	48	24	19	0
1188	81	0	0	136	95	79	16	36.4	7.12	13.8	289	143	4.4	104	25	12	0.83	110	9.5	6.9	4.8	0.7	88	20	20	0
1189	61	0	0	170	84	104	20	36.4	6.72	13.6	228	141	3.8	104	24	16	0.68	113	9.1	7.1	4.2	0.5	82	13	11	0
1190	52	1	0	113	54	77	14	36.6	5.32	14.7	261	141	4.4	103	30	12	0.89	104	9.9	7.7	4.6	1.1	62	20	31	0
1191	41	0	0	170	101	97	18	37	9.27	13.6	342	139	3.9	103	25	8	0.61	165	9	7.4	4	0.6	72	41	83	0
1192	74	0	1	110	70	70	18	36	7.7	12.2	150	139	5.2	104	26	24	1.04	213	9.7	7.1	4.2	0.5	110	11	10	0
1193	72	0	1	191	83	77	18	36.2	8.37	11	233	140	4.8	103	21	25	0.87	153	9.6	6.8	4.2	0.3	71	26	35	0
1194	75	1	0	135	82	82	16	36.5	8.98	13.8	208	139	4.5	103	24	13	0.88	125	8.9	6.9	4.2	0.6	87	15	17	0
1195	54	1	0	178	110	97	18	36.2	8.6	16.8	207	144	3.8	102	27	12	0.98	95	10.3	8.4	5	0.6	48	17	20	0
1196	76	0	1	178	80	65	18	36.1	8.73	13.9	176	145	4.3	105	27	18	0.82	98	9.5	7.7	4.9	0.8	84	26	18	0
1197	72	0	0	154	83	79	20	36.1	5.02	12.7	88	137	4.7	103	26	17	0.94	118	9.4	6.9	4.1	0.7	55	24	13	0
1198	85	1	1	225	117	56	18	36.1	7.31	16.6	137	140	4.6	104	25	23	1.53	99	10.1	6.9	4.3	0.8	75	42	44	0
1199	78	0	0	152	70	87	18	36.2	9.11	11.9	372	141	3.2	100	27	7	0.81	83	9	7.4	3.8	0.5	110	27	18	1
1200	78	0	0	138	89	62	20	36.1	14.7	11.6	289	134	4.7	99	25	23	0.89	98	9.2	7.2	3.8	0.4	48	17	12	0
1201	78	0	0	146	75	63	18	36.1	7.09	13.4	225	142	4.4	107	25	15	0.81	111	8.6	6.3	3.7	0.7	51	18	13	0
1202	65	0	0	190	103	90	16	36.6	11.27	12	294	143	4.4	106	26	11	0.63	108	9.7	7.3	4.5	0.6	58	20	14	0
1203	60	1	1	130	75	79	16	36.3	6.38	12.8	273	141	4.3	107	25	11	0.8	103	8.6	6.8	4	0.4	66	16	14	0
1204	56	0	1	230	121	74	18	36.3	14.24	12.4	381	138	4.3	101	24	28	0.8	143	9.5	8.3	4.7	0.3	106	29	20	0
1205	80	0	0	139	83	92	18	36.2	7.36	11.6	263	140	4.1	107	22	17	0.83	138	9.2	7.1	4	0.3	75	22	20	0
1206	53	0	1	158	97	76	22	36.6	5.96	13.8	322	141	4.1	103	25	12	0.75	91	9.7	7.8	4.6	0.5	85	21	19	0
1207	66	1	1	165	76	59	20	36.2	8.74	13.9	160	140	4.4	104	26	21	1.38	137	9.7	7	4.4	0.6	72	37	32	0
1208	64	0	0	126	82	65	20	36.4	9.34	12.3	275	140	4.3	106	25	20	0.92	139	9.4	8.4	4.4	0.3	75	15	10	0
1209	39	1	0	163	99	90	18	35.9	12.11	16.9	332	141	4	103	24	15	0.93	105	9.7	7.6	4.6	0.7	54	17	30	0
1210	62	1	0	149	84	91	20	36.4	12.77	14.4	193	141	3.6	102	24	13	0.74	171	8.8	6.9	4.2	0.7	43	21	23	1
1211	60	0	0	150	85	62	18	36.2	3.54	13.6	167	138	3.3	105	24	22	0.57	105	1.18	7.1	4.3	0.6	67	17	19	0
1212	66	1	0	119	70	63	16	36.1	6.6	13.4	157	139	4.3	103	26	16	0.75	168	9.1	7.2	4.3	0.9	88	21	20	0
1213	78	0	0	118	75	96	18	36.6	5.65	12.3	192	142	4.2	111	20	12	0.89	86	8.8	7.7	4.1	0.9	51	20	15	0
1214	74	0	1	153	74	71	18	36.2	6.58	12.4	182	144	4.6	104	26	20	0.69	110	10.2	7	4.7	0.3	57	28	6	0
1215	74	0	1	143	67	70	18	36.6	5.44	11.5	189	140	4	103	26	13	0.72	114	8.9	6.7	4.1	0.8	54	17	6	0
1216	85	0	1	104	66	118	18	36.3	4.39	7.5	168	136	3.5	98	22	42	1.25	121	9.2	6.8	4.1	0.9	39	26	11	0
1217	59	1	0	138	81	74	18	36.6	9.56	13.7	153	138	4.3	99	27	18	0.68	147	9.4	6.6	4.8	0.8	64	26	40	0
1218	67	0	0	167	94	72	20	36.5	9.31	13.4	278	139	4.7	102	25	16	0.81	232	9.4	7.3	4.1	0.7	58	37	42	0
1219	60	1	0	116	62	129	20	36.6	4.51	13.6	157	141	3.8	103	23	14	0.84	182	9.2	6.7	4.3	0.7	32	15	17	0
1220	76	1	0	128	74	75	18	36.2	6.16	11.8	428.68	137	5.2	93	30	35	5.32	111	9.5	6.7	3.9	0.4	65	25	33	1
1221	76	1	0	92	67	133	18	36.5	5.6	13.7	428.68	139	4.8	96	29	27	3.98	202	9.8	6.8	4.2	0.5	56	16	18	0
1222	82	0	1	176	97	71	16	36.3	9.02	10.7	218	141	3.9	109	20	18	0.73	107	8.4	6.7	3.6	0.5	82	28	14	0
1223	68	1	0	106	70	104	20	36.4	7.31	13.6	156	128	5.2	95	18	12	0.94	116	9.2	7.1	3.9	1.1	65	32	28	0
1224	48	1	0	118	78	79	18	36.4	5.19	14.3	197	140	4.2	104	25	16	1.04	148	9.1	7.6	4.3	0.9	50	18	23	0
1225	87	1	0	159	71	64	18	36.6	5.95	12.4	234	139	4.4	104	24	32	1.44	174	9.8	7.4	3.9	0.5	64	12	13	1
1226	75	1	1	97	62	104	22	38	2.95	14.1	237	144	4.1	108	28	10	0.87	105	8.8	6.9	4	0.8	56	17	16	0
1227	81	0	0	121	71	79	20	36.6	9.66	11.9	299	138	4.1	111	18.2	24	0.96	103	1.09	6.8	3.7	0.6	48	19	9	0
1228	44	0	0	134	82	70	18	36.1	4.65	8.4	355	140	3.6	103	19	9	0.76	135	8.8	7.5	4.1	0.5	42	12	8	0
1229	58	1	0	200	118	104	20	36.4	7.79	9.5	179	137	5.6	99	22	59	8.2321	178	8.4	6	3.4	0.4	120	17	28	0
1230	60	0	1	142	99	152	30	36	4.95	8.5	216	135	4.8	103	21	14	0.74	176	1.13	5.9	4.1	0.9	184.34	80	50	0
1231	60	0	0	128	60	44	20	36.5	7.09	9.9	225	125	5.757	104	24	15	0.88	187	1.05	7.2	4.2	0.6	64	22	20	0
1232	81	1	0	98	55	134	18	36.1	9.16	13.6	153	134	4.4	100	20	17	1.33	234	9.6	6.3	3.9	0.7	81	11	9	0
1233	71	0	0	141	76	103	24	36.5	6.54	7.6	189	125	4.8	95	16	64	2.17	316	8.2	6	3.8	0.3	72	29	18	0
1234	70	0	0	129	77	152	18	36.5	8.61	12	223	135	4.9	101	18	19	1.18	357.06	9.3	6.7	4.1	0.9	159	55	69	0
1235	70	0	1	169	82	104	20	36.2	11.12	12.9	265	140	4.4	102	22	20	1.04	273	9.8	7.1	4.3	1.1	153	29	75	0
1236	70	0	1	143	83	96	18	36	6.91	13.3	329	136	4.8	104	19	21	1	240	9.6	7.5	4.4	0.6	79	19	19	0
1237	64	1	0	160	103	94	18	37.2	9.87	14.8	159	141	3.7	105	22	14	0.87	107	9.2	7	4.3	0.5	58	20	22	0
1238	73	0	0	176	73	84	16	36.4	8.51	13	237	141	4.4	105	22	13	0.63	172	9.1	7.2	4.1	0.5	59	31	22	0
1239	74	0	0	161	70	74	18	36.6	6.94	12.8	252	142	4.3	104	24	15	0.51	171	9.1	6.5	4.3	0.2	62	16	13	0
1240	61	1	0	136	89	81	18	36.2	6.56	14.5	215	141	4.9	105	26	15	0.94	118	9.4	7.1	4.4	0.6	69	21	27	0
1241	67	0	0	191	123	77	20	36.6	8.42	13.7	266	143	4	106	26	14	0.7	103	9.3	7	3.8	0.6	47	25	25	1
1242	68	0	0	136	80	59	22	36.6	8.34	13.9	253	143	3.5	106	27	14	0.68	96	8.6	6.8	3.7	0.6	39	22	23	1
1243	59	1	0	118	83	131	22	36.3	4.92	17.4	247	143	4.7	106	25	12	0.88	101	9.5	7.6	4.6	1	46	20	16	0
1244	64	1	0	183	86	87	24	36.8	9.11	14.2	250	143	4.1	104	22	23	1.02	176	9.5	7.8	4.4	1.3	67	22	23	0
1245	55	0	0	128	75	69	18	36.1	4.17	15.3	170	142	4.3	104	24	18	0.67	128	10.1	7.4	4.8	0.5	66	24	21	0
1246	63	1	1	119	74	50	20	36.4	6.42	11.4	238	141	4	106	23	15	0.89	91	8	7	3.9	1.1	63	31	11	0
1247	71	0	1	137	93	94	16	36.6	7.09	13.4	225	140	4.2	104	24	15	0.88	115	9.2	7.2	4.2	0.6	64	22	20	0
1248	68	0	1	162	88	61	18	37.5	8.98	11.2	156	132	5	97	22	51	7.34	261	8.8	6.6	3.3	0.3	106	12	13	0
1249	84	0	0	115	75	64	18	36.8	13.03	13.5	334	131	3.5	89	30	15	0.86	126	9.8	7.8	4.3	1.1	49	14	13	0
1250	84	0	1	123	60	83	16	38	17.8836	10.9	428.68	135	4.9	100	28	15	1.12	154	9.4	7.3	4	0.4	56	17	10	0
1251	85	0	1	97	52	65	18	36.2	11.19	10	428.68	135	5.4	101	21	34	1.62	124	9.2	6.7	3.7	0.5	48	15	12	0
1252	69	1	0	183	77	56	18	36.6	6.58	14.4	246	139	4.5	102	25	16	0.9	92	9.2	7.1	4.1	0.4	63	15	17	1
1253	67	0	0	134	80	64	18	36.2	6.06	12.6	198	139	3.9	105	23	14	0.84	111	9.1	7	4.3	0.6	48	17	12	0
1254	67	1	0	170	94	72	16	36.2	5.59	15.6	203	136	3.9	103	24	15	1.04	123	1.11	7.4	4.3	0.8	54	23	20	0
1255	71	1	0	122	84	99	22	36.6	10.37	16	148	136	5.7	100	20	33	1.79	193	9.5	7.1	4	1.1	49	20	12	0
1256	71	1	1	114	69	86	20	36.4	4.83	13.8	166	140	3.9	106	23	16	0.87	95	8.8	6.6	3.9	0.7	51	17	14	0
1257	42	0	1	105	55	68	18	36.4	8.75	12.5	244	140	3.9	106	25	11	0.68	108	9.2	7.4	4.2	0.4	45	58	36	0
1258	42	0	1	120	77	63	16	36.2	12.09	12.4	246	140	3.8	102	23	13	0.69	142	9.2	7.1	4	0.5	52	119	56	0
1259	67	0	0	137	85	90	18	36.2	6.21	14.3	246	144	4	106	26	11	0.66	103	9.6	7.6	4.5	0.6	84	16	10	0
1260	83	1	0	168	81	65	16	36.2	7.08	12.6	284	139	4.2	102	26	12	0.68	129	9.2	6.8	4.1	0.5	67	15	10	0
1261	46	0	0	122	58	65	18	36.5	4.26	8.3	315	142	4.1	104	27	10	0.76	99	9.4	8	4.6	0.6	51	20	18	0
1262	54	0	0	123	77	75	16	36.1	4.11	15	272	141	4.9	103	30	16	0.72	95	9.5	7.6	4.3	0.6	98	25	27	0
1263	37	1	0	183	113	100	18	36.4	7.56	17.4	299	140	4.5	99	27	12	0.96	280	9.4	7	4	0.6	53	30	59	0
1264	53	0	1	110	70	44	20	36.4	8.26	8.8	144	125	5.757	89	20.6	64	8.2321	357.06	1.39	7	3.8	0.4	140	172	139.98	0
1265	55	0	0	209	120	85	24	36.5	3.87	13	322	145	3.9	102	23	12	0.58	97	9.7	7.3	4.9	1.1	40	28	30	0
1266	78	0	1	123	62	73	16	37.2	12.58	7.5	260	138	4.2	102	24	30	1.19	130	8.7	7.1	3.8	0.7	80	14	10	0
1267	79	1	0	169	86	77	16	36.5	11.46	13.1	167	144	5.2	106	27	34	1.23	95	9.3	6.9	4	1	44	27	37	0
1268	37	0	0	102	56	78	18	36.2	6.82	11.8	206	142	3.8	107	26	7	0.66	87	8.4	6.6	3.9	0.9	42	11	8	0
1269	78	0	0	207	91	77	16	36.2	6.49	14.6	245	143	4.6	103	28	13	0.58	102	9.3	7.3	5	0.7	52	19	21	0
1270	83	0	0	148	88	70	16	36.6	9.6	14.5	257	140	4.2	98	25	14	0.88	131	9.9	7.3	4.4	0.9	63	19	22	0
1271	41	1	1	110	91	78	28	36.1	9	14.9	206	142	4.4	105	21	14	1.08	115	9.9	8	5	0.9	84	19	15	0
1272	68	0	0	210	99	67	14	36.6	6.97	13.2	289	145	4.2	104	24	8	0.8	103	8.8	7.5	4.4	0.8	73	20	21	0
1273	74	1	0	177	79	80	24	36.1	4.99	8.5	64.32	127	4.1	91	20	43	6.53	247	1.05	7.3	4.1	0.5	145	161	96	0
1274	74	1	0	224	106	105	18	36	9.39	9.4	127	131	5.7	95	17	64	8.2321	153	9.4	7.7	4	0.6	184.34	38	46	0
1275	36	1	0	132	87	93	22	36.7	4.49	13.9	196	142	4	104	26	11	1.09	127	9.8	7.1	5	0.4	53	15	18	0
1276	82	1	0	92	60	100	18	36	8.72	13.9	209	134	3.8	101	16	60	4.78	149	1.05	7.2	4.1	1.2	68	11	9	0
1277	64	1	0	123	72	69	18	36.4	5.98	13.7	206	144	3.7	102	28	13	0.85	105	9.1	7.5	4.7	0.8	85	41	18	0
1278	54	0	0	135	85	109	16	36.4	5.66	13.1	301	143	3.5	108	25	11	0.75	92	9.2	7	4	0.8	45	21	17	0
1279	56	1	1	122	95	85	18	36.6	9.31	17	299	141	4.5	102	23	17	1.05	109	9.7	7.4	4.8	2.4	71	69	65	0
1280	64	0	1	147	84	89	20	36.1	5.62	11.4	275	143	3.7	107	29.8	24	0.78	131	9.4	6	3.8	0.4	64	25	16	0
1281	77	0	1	152	112	96	16	36.9	12.04	12.6	359	137	4.3	103	22	17	0.8	110	1.05	6.7	4	0.4	56	16	9	0
1282	73	1	0	121	67	75	20	36.4	7.73	13.1	398	140	5.6	104	27	13	0.99	116	9.1	6.4	3.8	0.5	34	18	15	0
1283	77	1	0	160	67	90	18	36.5	7.24	9	94	141	4.8	104	24	25	1.59	77.47	9.1	7.4	4.1	0.5	67	11	7	0
1284	64	1	0	206	107	78	16	36.5	11.52	13	380	137	4.4	98	26	21	1.08	102	8.8	6.7	3.9	0.5	90	27	24	0
1285	60	0	0	118	70	92	18	36.5	6.42	13.6	165	144	4.3	103	28	12	0.64	152	9.1	7.1	4.4	1.3	78	161	116	0
1286	75	1	0	172	72	84	18	36	5.99	7.5	139	141	5	96	31	50	5.82	159	8.8	6.1	3.7	0.3	104	21	31	0
1287	64	1	0	155	77	78	18	36.5	4.2	13	188	134	4.3	104	25	9	0.84	109	9.1	8.4	4.8	0.8	87	35	46	0
1288	77	0	1	157	83	108	18	38	11.79	10.3	303	140	3.9	107	22	13	0.79	173	8.4	5.8	3.1	0.5	71	16	11	0
1289	71	0	0	156	84	88	18	36.2	4.73	12.9	300	140	4.3	105	27	26	0.86	97	9.5	7.3	4.3	0.5	61	27	21	0
1290	61	1	0	162	96	74	18	36.6	10.03	17	127	140	4.7	101	24	18	0.88	151	9.1	7.6	4.5	2.4	138	172	139.98	0
1291	39	1	1	144	67	118	18	36.5	5.91	17	218	141	3.4	106	20	14	0.91	123	1.1	7.9	4.7	0.5	47	30	37	0
1292	67	1	0	151	72	97	20	37.1	8.25	11.9	188	133	5.4	98	16	64	8.2321	294	8.9	7.9	4	0.4	57	127	29	0
1293	83	0	0	185	100	75	18	36.3	7.85	11.3	341	139	3.6	105	21	17	0.84	135	9.2	8.4	3.7	0.4	158	37	22	0
1294	75	0	1	187	87	85	22	36.6	9.49	8.5	191	137	3.5	101	25	35	5.9	181	1.17	6.8	4	1.1	56	19	11	0
1295	79	1	0	220	96	83	20	36.6	6.59	14.9	283	137	4.4	100	25	15	1.03	108	9.6	8.4	4.5	0.7	63	27	19	0
1296	70	1	0	131	89	99	18	36.7	5.97	15	224	144	4.2	108	25	21	0.84	99	9.3	7.2	4.3	1.1	74	26	18	0
1297	70	1	1	139	86	91	18	36.4	5.35	13.7	230	144	4.2	105	27	19	1.01	108	8.9	7	4.1	0.6	70	22	15	0
1298	52	1	0	134	78	103	18	36.2	12.24	17	311	143	4.5	108	27	16	1.09	95	9.5	7.4	4.3	0.6	84	20	25	0
1299	65	1	0	154	91	88	20	36.2	7.09	13.4	225	140	4.2	104	24	15	0.88	115	9.2	7.2	4.2	0.6	64	22	20	0
1300	66	1	0	111	65	70	16	36.6	10.29	17.5	201	139	3.8	105	17	22	0.92	193	9.1	8.4	4.3	0.8	85	56	37	0
1301	44	0	0	172	93	76	16	36.3	6.69	13.1	262	140	4.3	106	25	9	0.53	98	9.2	7.2	4.2	0.4	67	15	13	0
1302	38	1	1	164	90	84	18	36.7	9.38	15	355	140	4.4	103	25	12	0.82	137	8.8	7	4.1	0.6	68	25	33	1
1303	68	0	1	110	65	97	28	35.9	14.08	15	349	130	3.6	94	21	24	0.92	319	1.05	6.1	3.3	0.4	110	51	25	0
1304	61	0	0	151	95	89	18	36.6	6.8	14	247	135	4.6	99	25	15	0.57	94	9.1	6.4	4.2	0.5	66	16	21	0
1305	53	1	0	188	98	113	18	36.4	9.25	15.7	192	144	4.7	104	27	16	0.89	114	9.3	6.8	4.3	0.7	81	30	38	0
1306	86	0	0	230	105	75	22	36	5.33	9.8	193	145	5	111	22	25	1.57	108	8.9	6.9	3.7	0.3	96	14	7	1
1307	42	1	0	131	84	62	18	36.7	4.76	15.2	207	141	4.3	103	27	14	0.81	94	9.4	7.2	4.8	0.5	35	14	20	0
1308	79	0	1	189	81	73	18	36.4	8.61	9.7	428.68	133	4.7	99	24	32	1	117	9.7	7.7	3.9	0.8	80	20	6	0
1309	67	0	1	175	92	124	21	36.4	7.49	8.5	335	141	5.3	101	19	25	1.53	83	9.5	6.2	3.9	0.5	65	24	13	0
1310	64	0	0	212	94	88	18	36.5	9.23	12.2	284	141	4.1	104	25	12	0.68	176	9.4	7.9	4.3	1	71	18	10	0
1311	74	1	0	168	87	75	18	36.7	5.78	14.7	203	139	4	104	26	12	0.77	130	9.1	7	3.9	0.5	61	16	13	1
1312	78	0	0	98	58	60	20	36.6	7.81	10.9	182	141	4	108	24	15	0.82	180	8.9	6.8	3.8	1.2	117	172	102	0
1313	56	0	0	133	96	75	20	36.7	9	14.1	226	140	4.3	102	24	19	0.68	137	9.8	7.5	4.4	0.3	71	19	23	0
1314	62	1	1	217	107	65	18	36.4	7.62	11	258	138	3.7	101	23	20	5.58	114	10.4	7.8	4.4	0.6	90	17	11	0
1315	63	1	0	174	109	94	18	36.1	4.75	16.1	164	139	4.5	101	25	17	1.21	241	9.5	7.6	4.6	1.7	76	28	33	0
1316	71	0	0	125	72	135	28	38	14.57	15.1	64.32	129	4.1	93	19	9	0.59	194	8.6	6.4	3.7	1	68	34	32	0
1317	69	1	0	133	84	75	18	36.5	5.37	15.1	234	140	4.8	102	25	11	0.8	118	10.4	6.9	4.5	0.7	82	19	19	0
1318	72	0	0	140	90	82	18	36.4	8.53	13.6	218	137	3.9	108	19	18	0.71	119	1.12	6.7	3.9	1.2	76	92	139.98	0
1319	72	0	0	92	52	106	18	36.2	8.26	12.9	221	144	4.3	109	21	14	0.64	109	8.9	6.7	3.9	1.2	78	87	137	0
1320	48	0	0	210	124	91	28	36.9	4.18	13.7	171	142	5.5	103	28	10	0.5	115	8.7	7.8	3.2	0.7	124	48	14	0
1321	48	0	0	205	112	90	18	36.7	5.16	13.2	215	140	4.1	101	27	9	0.49	97	9	7.3	3.3	0.9	130	31	16	0
1322	77	1	0	135	82	60	18	36.2	5.91	14.9	217	138	4.5	105	25	15	1.11	101	9.1	7	3.9	1.4	59	18	14	0
1323	58	0	0	126	81	63	16	36.7	6.54	13.3	339	139	4.3	105	20	19	0.71	98	9.9	7.7	4.6	0.8	61	19	14	0
1324	86	1	0	126	91	65	18	36.5	4.02	13.6	220	137	4	101	28	19	0.95	123	1.12	6.6	3.9	0.7	54	26	15	0
1325	70	1	0	139	65	56	18	36.4	3.07	13.8	154	141	4.1	105	24	26	1.18	106	8.7	7	4	0.7	41	19	12	1
1326	46	0	0	92	59	94	20	36.2	7.5	12.6	295	125	5.4	89	24	36	0.84	167	8.1	5.9	3.2	1.2	119	105	119	0
1327	66	0	0	143	63	70	18	36.2	6.63	9.6	182	139	5.3	105	18	33	0.91	357.06	9.5	5.7	3.5	0.7	57	33	80	0
1328	49	1	0	145	99	72	16	36.7	7.04	15.6	232	142	4	105	23	19	1	99	9.8	7.2	4.4	0.5	59	19	21	0
1329	71	1	0	144	85	63	18	36.4	9.43	15.3	314	138	4.9	98	25	25	0.88	85	9.3	7.8	4.3	0.8	50	22	15	0
1330	40	1	0	145	86	71	18	37	6.12	15.3	190	141	4.3	103	24	10	0.88	98	9.5	7.8	4.7	1	57	28	54	0
1331	63	0	0	199	86	77	20	36.5	6.79	10.9	89	140	5.5	104	24	29	7	100	8.9	7	3.3	0.6	70	43	28	1
1332	79	1	0	126	80	80	18	36.5	6.06	15	193	142	4.2	108	23	22	1.16	133	8.6	6.8	3.9	1.5	65	15	8	0
1333	60	0	0	192	114	91	16	36.2	7.86	14.8	284	145	3.6	104	27	11	0.71	123	9.7	7.9	4.9	0.6	90	22	16	0
1334	76	1	0	226	93	75	18	36.1	8.59	15.6	251	142	3.6	109	20	18	0.75	119	8.9	7.7	4.2	1.1	100	34	50	0
1335	55	0	0	164	97	67	18	36.4	6.88	13.6	297	141	4.8	105	24	13	0.69	114	9.7	7.7	4.4	0.7	57	15	13	0
1336	57	0	0	132	81	66	18	36.5	9.52	13.4	268	140	4.6	106	22	14	0.57	82	8.6	7	4	0.6	63	18	10	0
1337	58	0	0	126	74	67	16	36	6.87	11.6	194	141	4.2	108	24	18	0.71	99	8.9	6.9	4	0.8	75	20	8	1
1338	58	0	0	157	86	86	18	36.2	9.57	11.8	253	140	4.1	106	25	19	0.72	93	8.9	6.8	4.1	0.8	88	17	11	0
1339	27	1	0	115	69	66	18	36.2	6.82	15.2	356	139	4.9	102	28	10	0.9	88	9.8	8	4.7	0.8	60	24	25	0
1340	85	1	0	189	88	67	18	36.5	12.64	14.5	286	126	4.4	89	24	18	0.86	114	9.2	7	4	0.8	58	22	18	0
1341	65	0	0	129	79	73	20	36.5	5.99	15.2	199	140	4	101	25	14	0.73	110	9.7	7.3	4.4	0.6	84	20	22	0
1342	81	1	0	131	73	74	18	36.4	5.5	14.7	252	137	4.2	102	26	13	0.76	87	9.1	7.2	4.4	1.2	67	20	14	0
1343	63	1	0	133	82	70	18	36.6	5.5	14.2	249	140	5.1	103	26	14	0.92	103	9.5	6.6	4.4	0.7	57	30	43	0
1344	65	1	0	136	90	70	16	36.2	10.08	14.3	225	141	4.2	107	25	12	0.87	99	8.7	6.4	4	1.1	53	26	25	1
1345	53	1	0	168	97	56	16	36.5	5.43	13.5	216	143	3.9	105	30	10	1.02	109	8.8	7	4.2	0.4	46	46	46	0
1346	60	1	0	101	54	44	16	36.4	14.09	14.9	180	134	4.2	97	24	27	1.16	113	9.1	6.8	4.1	0.9	67	172	56	1
1347	85	0	0	93	59	81	20	35.9	8.88	12.9	224	140	4	101	23	42	1.97	168	9.1	6.8	3.8	0.6	83	13	8	0
1348	68	0	0	145	88	81	18	36.6	6.04	13.1	192	140	4.6	102	29	14	0.62	215	8.7	6.2	3.6	0.9	55	11	12	0
1349	35	0	1	125	82	57	18	36.2	4.33	11	171	141	4	103	26	14	0.53	92	9.1	8.4	3.7	0.4	74	39	15	0
1350	69	0	0	174	92	85	18	36.9	6.75	12.4	201	143	3.4	103	27	13	0.73	112	9.2	6.9	4.2	0.6	42	18	15	0
1351	69	1	0	163	83	85	18	36.6	6.28	13.6	168	140	4.5	105	24	14	0.92	120	9.5	7.9	4.6	0.7	64	34	27	0
1352	72	0	0	169	84	60	18	36.1	7.05	14.1	133	140	4.4	103	24	11	0.89	141	9.2	7.1	4.1	0.4	68	26	18	0
1353	72	0	1	167	88	64	18	36.7	5.59	12.8	121	139	4.1	103	28	16	0.55	98	8.9	6.5	3.7	0.3	62	17	10	0
1354	54	0	1	133	79	93	18	36.6	5.94	15	219	140	3.6	102	27	15	0.88	121	1.13	7.2	4.2	0.6	64	22	20	0
1355	61	0	0	134	64	91	18	36	6.76	8.6	287	139	5.757	107	21	31	0.99	91	9.3	7.6	4	0.4	184.34	19	12	0
1356	91	0	0	154	85	100	20	36.1	11.28	16.3	176	138	3.2	101	28	14	1	113	1.07	6.9	3.9	1.2	73	26	15	0
1357	64	1	1	120	63	57	22	36.5	5.63	13.1	235	139	4.7	105	20	19	0.89	239	9.6	6.4	4.1	0.8	84	42	44	0
1358	53	0	0	169	115	110	20	36.3	4.65	12	307	141	4.8	107	24	11	0.67	99	9.2	8	4.1	0.6	73	30	16	0
1359	44	0	0	136	88	80	18	36.8	7.37	13.1	235	142	4.1	106	25	10	0.56	139	9.6	7.5	4.3	0.5	44	17	14	0
1360	61	1	0	146	97	67	14	36.7	6.22	15.5	191	140	4	106	25	15	1.27	158	9.7	7	4.5	0.6	47	14	15	0
1361	41	0	1	111	70	69	18	36.1	7.09	13.4	225	140	4.2	104	24	15	0.88	115	9.2	7.2	4.2	0.6	64	22	20	0
1362	68	0	1	230	114	94	16	36.5	7.61	13	273	140	5.2	104	24	15	0.83	97	9.1	7.3	4.3	0.6	69	37	20	0
1363	83	0	0	183	124	99	18	36.4	9.04	14.4	358	139	3.4	97	28	7	0.49	110	8.7	6.7	3.9	0.8	58	26	18	0
1364	75	0	0	169	109	111	24	35.8	6.57	11.5	159	135	3.6	105	19	15	0.6	132	8.6	6.3	3.7	0.8	64	42	27	0
1365	81	1	0	175	92	73	16	36.4	11.58	15.3	210	137	3.7	102	23	24	2.66	208	9.3	7	3.6	0.9	56	27	22	1
1366	50	1	0	142	89	63	16	36.3	5.22	15.1	276	139	3.5	101	31	10	0.91	99	8.9	6.8	4	0.8	43	20	21	0
1367	59	0	1	138	93	98	24	36.2	9.82	16.3	289	139	4.7	103	26	7	0.66	108	1.17	7.6	4.6	0.3	57	25	20	0
1368	71	1	0	180	100	82	16	36.4	7.24	14.3	227	142	5	105	31	12	0.65	116	9.3	7.2	4.4	0.9	61	25	21	0
1369	39	1	0	179	101	90	18	35.7	9.42	15.3	328	139	4	100	25	10	0.95	141	9.9	7.3	4.8	0.5	52	24	31	0
1370	66	1	1	127	73	79	18	36.1	6.92	14.1	200	143	4.5	106	24	13	0.93	151	9.1	7	4.1	0.6	53	43	33	0
1371	43	0	0	136	71	90	20	36.7	7.52	12.2	264	140	4.1	105	24	7	0.62	92	9	7	4	0.6	59	19	14	0
1372	50	1	1	170	97	87	22	36.1	16.12	14.2	257	139	4.1	102	24	14	0.82	171	8.8	6.9	3.9	0.8	53	71	40	0
1373	63	0	0	151	76	73	14	36.3	10.26	12.7	273	143	4.3	104	28	15	0.76	128	9.5	7.3	4.4	0.6	60	26	20	0
1374	57	0	0	141	67	74	22	36.6	5.02	12.4	244	141	4.6	104	27	13	0.67	136	9.4	7.4	4.4	0.5	85	16	11	0
1375	63	0	0	181	84	64	18	35.9	6.81	12.6	319	141	3.6	107	21	18	0.82	96	8.6	7.1	4.1	0.5	69	19	15	0
1376	65	0	0	134	88	79	22	36.6	8.47	14	312	141	3.8	106	23	11	0.79	104	9.5	8	4.4	0.6	68	36	33	0
1377	60	1	0	144	82	59	20	36.1	5.23	13.2	249	139	4.7	103	25	13	0.98	179	10.4	7.1	4	0.4	49	20	18	0
1378	64	1	0	184	98	81	16	36.1	15.29	12.5	217	144	4.6	109	21	10	1.02	121	9.6	7.8	4.4	0.7	50	20	16	0
1379	71	0	1	172	89	116	14	36.5	14.01	10.5	237	136	4.3	104	18	33	1.21	337	9.4	7.2	4.2	0.3	63	17	13	1
1380	79	0	0	228	110	85	24	36.3	4.67	10.5	144	135	3.7	93	31	21	2.64	94	9.9	7.2	4	0.6	53	23	15	0
1381	80	0	0	188	85	92	16	37.2	13.28	10.4	206	129	5	89	29	51	5.27	164	8.8	7	3.1	0.5	86	16	11	0
1382	62	1	0	126	75	104	18	36	8.04	14.4	322	141	4.4	105	23	14	0.96	293	9.2	7.4	4.2	0.3	83	23	32	0
1383	47	0	0	111	64	125	22	36.5	16.22	13.6	428.68	134	4	99	24	9	0.58	225	1.11	7	3.8	0.8	131	85	58	0
1384	59	1	0	138	91	65	18	36.4	5.36	14.5	185	141	4.2	105	24	12	0.8	111	9.1	7.4	4.6	1.2	47	25	20	0
1385	52	1	0	161	108	89	18	36.2	5.65	15.3	235	139	4.2	107	22	17	0.85	140	8.8	7.7	4.3	1.4	50	19	23	0
1386	76	1	0	139	88	60	16	36.8	10.53	16	146	141	4.4	107	21	11	0.8	110	8.4	7	4.2	1.1	143	34	55	0
1387	63	0	0	142	79	74	16	36.4	7.32	13.3	222	141	4.3	106	25	12	0.73	95	8.7	7.4	4.2	0.5	70	19	17	0
1388	57	0	0	140	85	65	18	36.1	5.41	13.2	224	140	4.1	99	28	17	0.97	98	9.7	7.1	4.6	0.7	90	22	16	0
1389	75	0	0	154	72	73	18	36.5	3.77	12.5	86	142	4.5	111	22	13	0.68	101	9.7	7.2	3.4	2.1	107	43	24	0
1390	62	0	0	141	69	55	18	36.6	6.66	13	310	140	4.3	104	25	16	0.73	134	9.5	7.3	4.1	0.4	59	17	19	0
1391	56	1	0	112	83	62	18	36.3	5.56	13.8	200	139	4.5	103	24	19	0.94	129	9.3	7	4.2	0.4	43	16	19	0
1392	73	1	0	170	82	74	20	36.3	6.44	15.5	159	142	4	107	23	14	1.33	133	9.8	7.8	4.5	0.4	72	38	17	0
1393	74	1	0	109	61	91	20	36.1	7.38	11.2	395	130	4.6	95	23	9	0.86	140	9.5	7.5	3.7	1.2	65	13	19	0
1394	69	0	0	108	63	65	16	36.3	5.39	10.3	234	140	3.9	109	20	24	1.05	88	9.2	6.8	3.8	0.6	66	25	22	0
1395	57	0	0	195	110	66	16	36.5	6.66	11.9	187	140	3.9	106	22	11	0.68	90	8.9	7.1	4.1	0.5	55	22	14	0
1396	65	0	0	156	82	79	22	36.6	4.64	14	211	142	4.6	104	26	12	0.67	86	9.3	7.2	4.3	1.1	68	38	70	0
1397	71	0	0	94	55	66	14	36.5	8.83	13.3	190	142	4.4	109	21	15	0.72	126	10.4	6.9	4.1	0.7	91	33	32	0
1398	78	0	0	158	97	71	18	36.1	9.09	12.1	428.68	139	4.1	104	21	17	1.05	93	9	7.6	4.3	0.5	76	22	16	0
1399	62	1	0	92	52	50	18	36.2	7.09	13.6	225	125	5.1	92	20	18	0.71	81	1.09	7.2	4.2	0.6	64	22	20	0
1400	74	1	1	93	52	44	16	36.4	6.66	11.2	171	140	3.6	111	18.9	19	1.51	129	1.05	5.7	3.2	0.8	78	28	18	1
1401	72	1	0	227	98	70	18	36.6	7.59	15	220	138	4.5	103	24	16	1.03	116	9.5	7.2	4.4	0.9	64	26	24	0
1402	66	0	0	189	84	63	20	36.5	7.3	13	255	141	4.7	105	27	15	0.75	108	9.2	7.9	4.4	0.6	63	20	15	0
1403	86	1	0	116	56	49	18	36.2	5.56	10.5	170	137	3.2	93	31	13	1.09	182	1.05	5.7	3	0.7	93	26	18	0
1404	40	1	0	156	95	75	18	37.2	11.07	17.5	280	141	5.3	100	23	14	1.05	124	9.6	8.4	4.9	0.6	58	52	109	0
1405	72	1	0	175	77	69	18	36.9	5.22	13.7	228	140	4.3	106	26	15	0.73	122	8.8	7	4.2	0.9	70	17	14	0
1406	69	1	1	177	92	89	18	36.5	6.02	13.6	116	138	3.5	103	26	24	1.05	155	1.24	6.8	4.6	0.9	51	26	28	0
1407	51	0	0	137	70	72	16	36.6	7.6	14.1	280	141	4	105	20	7	0.8	99	9.3	7.5	4.3	0.6	35	17	10	0
1408	81	0	1	106	66	73	16	36.4	4.88	12.2	235	137	3.2	97	26	12	0.49	124	8.4	6.2	3.7	0.7	63	42	51	0
1409	60	0	1	142	94	84	20	36.5	6.63	12.2	226	138	3.2	101	22	24	1.97	145	1.07	7.9	4	1.1	87	22	13	0
1410	76	1	1	123	56	45	16	36.6	9.29	7.5	147	129	5.3	102	20	64	2.95	310	1.06	5.7	3	0.3	32	14	10	0
1411	40	0	0	123	72	62	20	37.2	5.86	11.6	196	143	4.7	107	21	15	0.76	93	9.9	7.4	4.9	0.6	59	17	13	0
1412	64	0	0	121	58	84	18	37.2	8.36	12.9	167	141	3.7	104	24	18	0.67	137	8.5	7	4.1	0.4	40	18	16	0
1413	67	0	0	128	78	77	16	35.9	9.76	14.3	258	141	4.2	100	27	12	0.62	137	9.6	7.5	4.4	1.4	97	104	30	1
1414	67	0	0	165	98	74	16	36	4.8	14.1	229	144	3.9	108	24	14	0.57	121	9.7	7.6	4.6	0.6	81	19	14	0
1415	45	1	0	122	85	80	18	36.2	17.4	15.3	288	137	3.8	103	25	10	0.82	116	1.1	7.2	4.4	0.7	80	15	17	0
1416	82	1	1	179	74	64	18	36.5	5.96	10.7	232	139	4.6	105	24	22	1.02	93	8.4	6.9	3.9	1	33	15	18	0
1417	76	1	0	198	98	99	28	35.6	5.86	12.6	130	140	4.5	109	19	43	3.82	162	1.07	6.2	3.4	0.5	57	22	20	0
1418	76	1	0	188	93	88	22	36.1	10.3	11.9	154	137	4.4	111	16	49	3.69	124	1.09	6.2	3.3	0.6	60	19	20	0
1419	65	0	0	144	74	63	18	36.4	7.4	11.9	238	140	4.1	106	22	13	0.49	149	8.9	7.6	4.3	0.3	73	24	22	0
1420	75	0	0	218	109	74	20	36.2	7.76	12.2	329	140	4.4	104	19	22	1.26	304	8.9	7.6	4.7	0.5	80	11	6	1
1421	73	1	0	156	85	56	18	36.3	4.94	14.1	158	139	3.9	107	21	10	1.02	98	9.1	6.8	4.3	1.3	49	17	15	0
1422	52	0	0	124	83	86	14	36.7	5.63	13.2	202	142	3.9	105	27	13	0.67	114	9.6	7.5	4.3	1.2	62	19	11	0
1423	41	0	0	129	82	80	18	36.4	4.94	12.9	178	139	3.9	103	26	15	0.62	89	9.3	7.8	4.7	1.4	32	11	8	0
1424	62	1	0	138	91	62	18	36.2	5.82	16.2	156	143	4.4	107	25	20	0.75	107	9.4	7.6	4.5	1.3	70	26	34	0
1425	58	1	0	111	53	54	16	36.5	5.97	13.6	178	141	4.5	106	24	19	0.8	108	9	6.8	4.1	0.5	44	22	14	0
1426	62	0	0	131	77	92	20	36.4	7.34	12.8	227	143	4.2	105	24	13	1.01	200	9.4	7.4	4.4	0.5	93	26	21	0
1427	65	1	0	130	69	80	18	36.6	4.79	12.5	171	135	4.8	97	25	27	1.36	306	9.1	6.9	3.8	0.7	89	20	26	0
1428	80	0	0	178	81	85	20	36	7.74	11.4	167	138	4.4	103	23	21	1.26	107	9.6	6.9	3.8	0.3	73	18	9	0
1429	60	0	0	161	78	75	18	36.6	5.14	12.7	186	142	4.2	103	28	12	0.7	97	10.2	7.7	4.8	0.7	61	24	24	0
1430	81	1	0	159	66	71	18	36.3	11.08	11.4	140	131	3.8	94	26	15	1.02	164	8.5	6.3	3.8	0.8	49	22	13	1
1431	76	1	0	105	53	72	16	36.4	6.47	10.5	102	141	5.2	103	24	42	7.34	144	8.7	6.6	3.6	0.5	105	22	15	0
1432	53	0	0	134	89	74	16	36.2	4.67	13.1	182	142	4.5	103	30	15	0.71	92	9.5	7.8	4.4	0.5	64	16	16	0
1433	54	0	0	140	75	86	18	36.6	5.37	12.8	215	140	4.9	102	25	9	0.64	101	9.2	7.6	4.2	0.9	56	18	14	0
1434	71	0	1	186	106	75	22	35.8	4.96	12	148	139	4.3	103	24	25	1.18	356	8.7	6.7	3.6	0.5	92	16	15	0
1435	72	0	1	143	67	58	18	36.3	4.98	11.9	159	141	4.5	105	27	24	1.08	224	8.9	6.8	3.5	0.6	102	30	24	0
1436	78	1	0	152	70	70	18	36.2	5.25	12	200	142	4.2	109	24	16	0.97	93	8.9	6.9	4	0.7	66	32	36	0
1437	60	0	0	160	84	152	24	36.6	5.39	10.6	201	132	4.4	96	24	21	2.95	357.06	9.4	6.2	3.8	0.4	88	22	18	0
1438	67	0	0	159	88	82	22	36.6	6.14	11.3	331	134	4.7	98	24	11	0.91	309	8.9	6.7	3.7	0.5	68	31	14	0
1439	63	0	1	175	84	58	18	35.6	5.5	14.8	203	144	4.1	106	22	14	0.69	110	9.2	7.9	4.9	0.7	117	26	17	0
1440	63	0	0	117	86	124	18	36.2	6.62	15.2	242	142	4.8	101	25	15	0.89	118	9.3	7.4	4.5	1	79	29	23	0
1441	70	0	0	117	81	78	20	37.1	17.8836	7.5	64.32	140	4.1	103	26	17	0.54	146	9.5	6.3	3.9	0.3	99	22	25	0
1442	67	0	0	153	82	64	16	36.6	8.35	13.4	213	140	3.9	98	29	21	0.77	96	9.1	7	4.3	1	62	19	21	0
1443	61	1	0	131	88	76	18	36.6	5.76	15.7	167	137	4.5	101	26	15	1.01	257	9.2	6.8	4.1	1.1	70	24	40	1
1444	76	1	1	131	59	48	20	36.5	3.65	10.4	113	135	4.4	105	22	17	1.14	147	7.9	7.1	3.1	0.8	150	36	17	0
1445	76	1	1	157	74	68	18	36.6	3.54	10.2	101	135	3.9	103	21	15	0.98	102	8.1	7.3	3.1	0.6	161	40	17	0
1446	69	0	0	106	52	65	18	36.1	6.66	12.5	224	144	3.8	106	24	15	0.7	131	9	6.5	4.2	0.6	46	31	23	0
1447	68	0	0	191	105	83	18	36.6	8.49	13.6	304	141	4.3	103	24	20	0.92	118	9.8	7.8	4.3	1.2	76	29	32	0
1448	69	1	0	94	52	59	18	36.4	12.96	15.5	141	137	4.1	97	21	14	1.2	336	9	7.4	4.1	1.1	70	33	15	1
1449	81	1	0	133	104	61	20	36.2	7.07	12.9	131	136	3.9	98	25	30	1.18	134	9.3	7.6	4.4	0.7	49	30	25	0
1450	66	1	0	133	77	95	20	35.7	5.97	7.5	64.32	130	5.1	99	19	23	1.48	138	7.6	7.5	3.3	0.5	44	19	7	0
1451	67	0	1	171	92	77	16	36.4	6.34	14.9	223	145	4.4	107	22	15	0.74	104	9.4	7.6	5	0.5	73	19	22	0
1452	52	0	0	218	93	105	22	36.7	6.25	7.5	296	137	4.7	96	20	64	8.2321	307	9.2	7.8	3.8	0.2	135	11	6	0
1453	62	1	0	140	79	76	16	36.2	8.52	14.3	174	141	4.2	104	24	20	0.75	86	8.8	7	4.2	0.9	56	30	20	0
1454	71	1	0	134	88	87	16	36	8.36	14.3	264	138	3.6	100	27	15	0.95	184	8.8	7.3	4	0.7	61	34	37	0
1455	71	1	1	154	87	63	18	36.4	7.26	14.6	250	136	4.1	100	25	12	1	167	9	7.4	4.1	0.8	63	31	33	0
1456	73	1	0	175	94	77	18	36.7	5.24	14.1	278	138	4.8	103	20	15	1.7	129	9.7	7.2	4.2	0.6	32	22	13	0
1457	53	0	0	181	102	76	18	36.2	5.45	13.5	261	141	5	105	25	11	0.62	97	9.3	6.6	4.1	0.5	46	19	15	0
1458	73	1	0	143	77	74	18	36.1	8.22	12.4	192	139	4.2	103	25	17	1.34	143	8.9	6.9	3.9	0.7	52	25	23	0
1459	64	0	0	180	89	70	18	36.4	10.67	15.3	378	138	3.7	99	26	22	1.1	213	1.09	7.2	4.2	0.4	85	41	21	0
1460	56	1	0	133	87	90	18	36.3	5.87	15.2	183	141	3.9	102	27	31	1.12	167	9.7	6.8	4.3	0.6	64	30	36	0
1461	71	1	1	120	64	75	16	35.9	4.61	10.9	78	136	4.2	101	30	33	5.49	112	1.14	6.8	3.1	0.5	138	24	18	0
1462	71	0	0	160	86	73	18	36.5	11.47	13.1	298	142	4.5	102	30	15	0.94	124	9.6	7.4	4.2	0.4	120	23	15	0
1463	66	0	1	128	67	69	18	36.4	4.55	13.2	211	143	4.3	106	27	12	0.7	106	9.4	6.8	4.1	1.1	67	23	22	0
1464	80	0	0	127	88	152	20	36.5	7.32	11.2	165	143	4.2	108	20	29	1.11	125	8.8	7.4	4	0.8	79	26	23	0
1465	62	0	0	119	57	72	20	36.4	6.36	7.5	402	142	4	104	24	23	0.66	84	8.7	6.9	4.2	0.2	59	22	11	0
1466	63	1	0	130	73	81	18	36.6	9.22	14.3	203	141	4.6	99	23	20	1.06	152	9.8	7.3	4.5	1.1	51	25	17	0
1467	47	0	0	137	87	63	18	36.6	6.3	13.6	201	138	4	105	25	13	0.73	93	1.09	7	3.9	0.7	48	23	11	0
1468	41	1	0	126	60	126	20	37.2	11.18	7.5	160	142	4.3	106	22	24	1.04	177	8.3	6.1	3.6	0.3	89	17	16	0
1469	76	1	1	167	100	65	20	36.3	7.4	14	289	140	3.9	105	22	16	0.81	157	9.1	7.6	4.3	0.4	58	21	21	0
1470	83	1	0	142	100	109	18	36.8	8.78	13.3	79	140	3.8	98	26	46	1.58	114	1.12	7.4	4	1.8	127	36	19	0
1471	63	1	0	109	59	110	22	37.2	7.42	9.9	64.32	134	4.9	100	19	27	1.35	123	8.2	6.8	3.2	0.8	69	19	18	0
1472	59	0	0	186	89	98	18	36.6	8.96	10.2	243	144	3.9	111	21	19	2.18	87	7.9	7	4.1	0.6	126	20	18	0
1473	60	0	0	133	67	99	16	36.7	9.52	11.6	203	140	4.6	105	25	18	1.01	151	10.3	7.3	4.3	0.7	74	14	14	0
1474	63	1	0	196	92	55	18	36.6	6.52	15	232	138	4.3	101	22	16	0.87	121	9.1	7.5	4.1	0.7	57	28	19	0
1475	33	0	0	131	76	83	18	36.4	11.08	11.5	233	136	3.8	106	18	7	0.49	90	8.9	6.4	3.6	0.3	48	22	9	0
1476	76	0	0	193	91	95	16	36.3	8.69	13.4	173	138	4.2	105	21	16	0.74	325	9.3	7.2	4.2	1	85	35	13	1
1477	60	1	0	130	76	96	16	36.4	5.3	14.8	250	138	4.4	101	24	12	0.94	107	9.1	7.4	4.1	0.6	45	18	13	1
1478	65	0	0	172	99	99	20	36.6	5.42	13.9	255	140	4.2	105	22	13	0.86	94	9.4	7.6	4.2	0.6	62	25	19	0
1479	63	1	0	151	74	66	16	36.6	6.5	10.4	186	140	5.757	103	24	40	7.35	92	9.3	6.4	3.9	0.4	69	19	28	1
1480	64	1	0	148	67	65	16	36.5	6.31	10.3	274	142	5	99	31	32	6.06	104	9.5	6.2	3.9	0.4	65	13	15	0
1481	45	1	0	146	89	67	18	36.4	5.33	14	203	140	3.9	106	24	17	0.95	96	8.7	6.6	4.1	0.8	68	20	25	0
1482	69	0	1	126	83	87	20	36.5	6.49	13.1	281	140	4.4	103	29	18	0.81	110	9.9	7.5	4.2	0.8	89	28	20	0
1483	61	0	0	178	86	75	18	36.5	5.02	12.9	198	144	4.1	105	25	17	0.62	149	9.2	7.2	4.4	0.7	63	21	17	0
1484	59	0	0	103	61	152	22	36.3	6.01	14.2	257	137	3.8	98	21	13	1.03	197	9.5	7.5	4.6	1	81	92	80	0
1485	71	1	0	132	74	69	18	36.3	6.35	14.5	226	140	4.2	104	25	18	1.12	246	9.6	7.2	4.5	1.4	68	19	20	0
1486	65	1	1	200	106	67	18	37	5.94	14.1	160	141	4	108	26	18	1.03	107	8.3	6.7	3.9	0.5	50	23	28	0
1487	80	0	1	134	89	140	20	36.4	6.45	12.9	177	139	3.7	103	23	13	0.78	116	8.6	7	4.1	0.6	76	20	11	0
1488	80	0	1	161	79	69	18	36.3	7.25	12.8	188	140	4.1	104	26	13	0.88	97	8.5	7.1	4.1	0.6	76	22	10	0
1489	80	0	1	165	90	70	20	36.1	7.09	13.4	225	140	4.2	104	24	15	0.88	115	9.2	7.2	4.2	0.6	64	22	20	0
1490	81	0	1	162	80	65	16	36.4	6.31	12.8	174	139	3.9	102	25	10	0.82	96	8	7	3.9	0.7	86	22	11	0
1491	81	0	1	160	77	73	18	36.2	6.39	12.7	181	139	4.1	103	25	13	0.88	107	8.5	7	4	0.6	68	21	10	0
1492	57	0	0	175	98	65	16	36.2	9.4	13.1	291	141	4.6	104	24	23	0.91	149	9.9	8	4.7	0.6	52	14	13	0
1493	85	1	0	128	67	47	22	36.6	7.01	15.8	151	138	4.4	103	20	21	1.31	160	9.3	7.1	4.1	0.8	76	115	58	1
1494	58	1	0	177	93	75	18	36.6	9.52	16.3	189	142	3.8	103	26	14	0.59	132	9.3	7	4.1	0.8	56	37	48	0
1495	48	1	0	118	76	72	18	36.8	10.36	15.6	276	137	4.2	104	23	12	0.86	159	8.8	7.7	4.4	0.5	69	23	45	0
1496	77	1	0	191	95	63	18	36.2	5.96	9.6	342	143	4.2	105	27	20	1.24	102	8.5	7	3.9	0.6	69	20	15	0
1497	78	1	1	160	75	77	18	36.7	6.61	11.8	317	141	4.3	105	25	13	1.06	115	9	7.5	4	0.5	56	20	12	0
1498	77	1	0	172	121	59	20	36.6	4.58	14.5	155	134	4.3	97	24	16	1.02	143	9	7.5	4.5	0.7	58	31	26	0
1499	54	1	1	215	124	140	30	35.532	15.57	11.2	205	136	4.1	106	16	45	3.91	238	1.09	7	3.9	0.6	67	15	17	0
1500	54	1	1	213	123	138	30	35.7	10.97	10.9	260	129	4.4	99	20	40	4.25	284	1.05	7.5	3.9	0.5	78	15	19	0
1501	68	1	0	110	76	125	18	36.2	7.39	14	205	140	4.5	104	25	25	1	99	9.1	6.8	3.8	0.8	59	22	60	0
1502	47	0	0	116	76	86	18	36.5	8.47	11.8	250	141	4.2	103	23	8	0.6	113	9.8	7.9	4.6	0.6	62	155	139.98	0
1503	84	1	0	164	73	64	22	36.3	6.08	10.4	144	135	4.6	103	23	12	0.99	123	8.6	7.3	3.9	0.5	57	18	6	1
1504	81	1	0	188	103	66	20	36.4	8.9	15.4	218	140	4.3	101	25	17	0.84	148	9.6	7.6	5	1	57	17	24	1
1505	70	0	0	106	63	152	20	36.6	11.79	12.9	261	139	5	106	20	22	1.31	129	9.4	7.4	4.2	0.8	54	24	16	0
1506	85	0	0	125	80	94	20	36.4	8	13	229	143	4	106	24	18	0.49	102	9.2	6.7	4.1	0.6	97	18	13	0
1507	75	1	0	133	75	79	16	36.6	6.7	16	147	139	4.2	101	29	14	1.26	123	9	7.4	4.5	0.6	58	26	32	1
1508	80	0	0	199	92	73	20	36.4	6.69	11.2	247	143	4.6	109	21	29	1.48	103	8.9	7.2	4.2	0.4	65	14	10	0
1509	79	0	0	127	77	74	20	35.7	7.16	13.1	224	137	4.5	102	19	17	0.9	138	9.2	7.6	4.4	0.5	64	16	13	0
1510	63	1	0	210	91	45	16	36.5	6.3	9.4	299	137	4	103	24	29	1	109	8.2	6.4	3.8	0.5	78	38	21	0
1511	79	1	1	159	69	66	18	35.7	4.72	12.7	147	139	4.3	107	21	15	0.77	97	8.3	6.7	3.4	1.1	164	26	35	0
1512	65	0	0	159	80	91	20	36.7	11.88	10.8	354	134	4.3	99	24	8	0.49	191	8.7	7.1	3.8	0.6	64	12	8	0
1513	67	0	0	134	87	75	16	36.5	6.01	11.8	296	138	4	101	24	10	0.49	115	8.7	6.3	3.9	0.5	63	21	29	0
1514	68	0	0	176	99	85	18	36.1	5.11	11.4	237	137	4.4	102	25	15	0.89	115	9.4	7.3	4.3	0.8	59	23	14	0
1515	74	1	0	104	69	105	24	36.7	14.95	12.9	349	125	4.7	94	17	41	1.56	84	1.05	5.8	3.1	1.5	63	172	139.98	0
1516	62	0	1	228	124	73	20	36.7	8.07	14.5	197	136	4.7	101	24	10	0.65	226	9	6.3	4	1.2	87	70	90	1
1517	80	1	1	158	79	82	20	36.4	11.76	12.3	289	138	4.4	111	18	22	1.16	129	9.8	7	3.8	0.7	57	28	30	0
1518	50	1	0	142	90	66	18	36.1	8.28	15.6	251	141	4.5	104	23	12	0.95	98	9.3	7.8	4.6	0.7	57	20	21	0
1519	81	0	0	185	100	117	16	36.3	8.01	12.9	230	143	4	106	21	10	0.82	118	9.3	7.6	4.3	1	60	17	13	0
1520	83	0	0	130	80	85	16	36.1	5.61	13.1	222	142	3.9	109	24	13	0.78	127	8.9	7.3	4.2	0.9	57	15	11	0
1521	34	1	0	142	90	90	22	35.9	8.36	17.5	173	141	4.2	104	25	15	1.04	124	9.2	7.6	4.6	0.6	59	31	37	0
1522	63	1	0	198	102	72	20	36.3	8.79	15.4	157	143	4.7	104	26	24	0.96	191	9.2	7.1	4	0.6	56	18	16	1
1523	57	0	0	123	72	66	18	36.2	7.09	13.4	225	140	4.2	104	24	15	0.88	115	9.2	7.2	4.2	0.6	64	22	20	0
1524	37	0	0	147	86	95	18	36.7	9.24	13.5	273	140	4.2	104	24	9	0.63	116	9.4	7.6	4.7	0.5	43	16	13	0
1525	52	0	1	126	72	51	14	36.8	6.07	11.8	284	142	4.2	104	25	16	0.67	97	9.2	7	4.1	0.6	68	20	29	0
1526	74	1	0	222	98	62	24	36.9	7.61	15.9	128	138	4	106	21	17	1.06	177	9	6.6	4	0.7	85	42	38	0
1527	82	0	1	176	72	88	18	36.2	10.72	12.6	327	145	4.2	108	23	8	0.62	108	9.2	7.1	3.6	0.4	99	17	32	0
1528	65	0	0	134	80	79	18	36.2	7.64	13.7	392	140	5	101	25	13	0.88	106	9.6	7.6	4.1	0.5	77	25	18	0
1529	59	0	0	171	91	84	16	35.6	6.04	14	225	143	4.5	106	27	11	0.59	107	9.4	7.2	4.4	0.9	51	18	17	0
1530	72	0	1	117	65	66	16	36.4	9.65	14.1	295	142	4	104	24	12	0.56	206	9.3	6.9	4.3	0.5	66	16	13	0
1531	75	0	0	121	69	80	20	36.3	6.81	11.5	146	138	5.2	108	21	15	0.88	114	9	6.2	3.7	0.8	50	70	91	0
1532	56	1	0	120	81	71	18	36.6	5.73	15	219	140	3.3	108	20	19	0.89	116	9	6.8	4	0.7	34	20	28	0
1533	41	0	0	121	76	85	16	36.4	4.79	13.5	268	140	4.3	102	30	13	0.64	166	9.2	7.1	4.3	0.7	51	14	18	0
1534	67	1	0	125	84	152	24	36.6	7.13	16.7	269	141	4.8	108	23	21	1.12	120	9.3	7.2	4.5	0.7	60	18	10	0
1535	40	1	0	143	94	69	18	36.6	6.56	14.7	238	139	4.5	102	23	12	0.97	103	9.7	8	4.7	0.6	77	20	22	0
1536	59	0	0	159	87	100	18	36.3	11.64	12.8	369	142	4.7	102	26	8	0.51	90	9.2	7.4	4	0.6	56	23	26	0
1537	70	1	1	134	78	54	18	36.2	6.01	15.4	173	139	3.9	102	25	18	0.92	139	9.5	6.8	3.9	0.6	49	17	23	0
1538	84	1	0	154	67	91	18	36.3	9.83	11.4	159	138	4	105	24	31	1.44	180	8.6	6.6	3.7	0.4	88	22	19	0
1539	74	1	1	201	90	89	18	36.4	6.39	14.6	164	140	3.6	109	18	17	1.19	116	1.11	6.9	4.1	0.6	75	14	9	0
1540	57	0	0	142	81	72	16	36.5	5.84	11.2	199	136	3.8	106	26	16	0.85	111	1.11	6.5	3.9	0.4	61	15	14	0
1541	66	1	0	141	99	102	20	35.8	5.6	16	385	134	4	100	23	15	0.88	154	1.07	8.1	4.7	0.6	77	30	19	0
1542	66	1	0	122	82	91	18	37.1	8.13	16.5	329	140	4.8	101	28	17	0.87	96	9.9	8.1	4.9	1.1	63	30	21	0
1543	77	1	0	180	113	102	18	36.6	8.21	16.9	236	140	4.5	103	26	13	1.63	118	9.6	7.9	4.5	1.1	103	21	18	0
1544	58	0	0	141	73	86	18	36.6	9.26	11.3	320	140	4.7	102	26	13	0.65	97	9.9	7.3	3.8	0.6	98	22	24	0
1545	59	0	1	136	93	77	20	36.2	9.07	11.7	287	139	4.6	103	25	12	0.88	109	9.4	7	3.7	0.6	86	28	35	0
1546	81	1	0	100	52	145	19	36.5	4.64	9.4	144	140	4.8	105	21	23	1.1	77.47	8.4	5.7	3.4	0.6	184.34	21	15	0
1547	57	0	0	140	83	50	18	36.1	6.11	14.3	188	142	4.8	105	25	22	0.94	88	8.8	7.1	4.4	0.5	43	31	26	1
1548	71	1	0	126	71	113	20	36.6	2.9432	8.3	64.32	134	4.6	98	19	22	0.95	204	8.9	7	3.3	1.7	114	25	40	0
1549	71	1	0	174	106	132	30	37.7	2.9432	9.4	64.32	144	4.9	105	22	24	0.77	129	9.4	6.2	3.6	2.4	62	17	33	0
1550	61	1	0	135	85	81	16	36.5	4.56	15.2	171	141	3.9	106	22	15	0.88	115	9.2	7.2	4.2	0.6	64	22	20	1
1551	70	1	0	180	84	68	18	36	4.46	12.5	126	130	3.4	97	24	12	0.71	123	9	7	4.1	0.9	46	25	23	0
1552	88	1	1	198	84	110	20	37	11.86	13.9	159	138	3.2	104	24	17	1.25	102	1.11	6.7	4.2	1.1	91	13	11	0
1553	54	0	1	184	108	82	20	36.1	4.69	12.6	135	140	3.7	102	25	19	0.71	135	9	6.7	4.3	0.7	129	172	109	0
1554	68	0	0	146	66	82	18	36.2	8.47	11.9	207	142	4.1	107	26	19	0.49	112	9.8	6.9	3.9	0.6	60	34	42	1
1555	67	1	1	158	80	83	20	36.9	7.69	14.5	345	137	3.9	102	25	15	0.87	198	9.3	6.9	4	0.8	61	21	17	0
1556	81	0	0	154	87	94	20	36.8	7.69	13.8	289	139	4.1	103	24	7	0.54	111	8.5	6.4	3.4	0.7	59	46	22	0
1557	75	1	0	135	74	101	18	36.4	7.86	14	216	140	4.8	108	18	32	1.39	129	8.8	7.1	4.3	0.6	86	16	13	0
1558	70	1	1	137	89	97	20	36.5	5.39	15.1	139	141	4	105	24	12	0.83	150	9	6.4	3.9	1.4	89	23	20	0
1559	38	0	0	113	76	72	16	36	6.18	12.6	218	135	3.9	97	25	8	0.54	105	9.6	7.3	4.8	0.3	71	17	12	0
1560	73	1	1	102	55	87	18	35.532	4.66	12.2	189	142	4.1	107	24	17	0.87	108	9.1	6.6	4	0.8	59	16	13	0
1561	60	1	0	171	107	66	16	36.4	4.04	15.3	203	142	4.7	104	29	15	1.26	105	8.9	6.7	4.2	1.2	56	24	33	0
1562	80	1	0	157	69	54	24	38	17.44	9.4	116	134	3.6	101	22	39	1.44	195	7.3	5.9	3	0.6	74	67	30	1
1563	52	0	0	185	108	123	20	36.3	3.87	10.5	173	136	3.5	99	20	35	8.2321	137	1.15	7.3	4.6	0.5	66	18	9	0
1564	54	1	0	195	105	89	18	36.2	8.64	7.5	205	141	4.7	107	20	64	4.33	286	8.2	5.9	3.4	0.8	64	27	17	1
1565	66	1	0	131	76	94	26	37.2	17.8836	10.5	187	130	4	99	21	18	1.25	125	8.6	7.8	3.4	1.1	113	24	14	0
1566	68	0	0	94	58	44	20	36	4.64	9.5	185	137	4	107	17	31	0.71	130	1.06	5.7	3.5	0.3	44	21	24	0
1567	71	0	0	148	68	68	20	36	6.58	11.2	182	140	4.1	108	23	20	0.6	119	8.1	6.2	3.5	0.3	48	25	20	0
1568	87	0	1	167	80	122	16	36.8	5.76	9.7	261	139	4.7	103	25	27	2.09	255	8.4	6.6	3.5	0.3	83	17	8	1
1569	57	1	0	221	103	87	16	36.6	14.8	15.8	290	133	5	96	18	21	1.16	357.06	10	7.6	4.4	0.7	63	60	20	1
1570	79	0	1	131	81	84	24	36.6	5.23	9.3	193	136	5.6	107	21	18	0.85	124	8.3	6	3.3	0.7	78	36	26	0
1571	76	1	0	202	88	76	16	36.1	6.28	9	159	139	5	111	19	27	2.53	297	8.2	6.6	3.8	0.5	58	16	6	0
1572	48	1	0	138	83	76	18	36.2	7.54	15	257	138	3.9	105	22	6	0.86	144	9	7.5	4.4	1.7	58	19	25	1
1573	63	0	0	118	61	61	20	37.6	11.24	12.9	248	142	3.7	105	28	15	0.95	122	9.1	7.5	4.3	0.5	79	24	22	0
1574	59	1	0	154	91	74	18	36.5	5.14	15	213	142	4.3	104	27	11	0.88	191	9	7	4.3	0.5	76	32	52	0
1575	62	1	1	199	123	84	18	36.5	5.98	14.4	210	135	4.4	102	24	15	1.04	115	9.4	7	4.5	1	54	25	22	0
1576	79	1	1	164	73	71	18	35.6	6.86	12.9	211	137	4.2	105	22	17	0.9	106	1.16	7	4.3	0.4	43	22	20	1
1577	62	0	0	177	79	67	24	36.4	5.32	13.1	286	144	4.7	105	27	11	0.68	89	9.5	7.7	4.3	0.7	86	32	25	0
1578	51	0	0	139	91	84	20	36.6	6.34	11.2	239	138	3.8	105	27	12	0.57	95	1.16	7.2	4.5	0.7	62	20	29	0
1579	74	0	0	137	72	56	18	38	6.32	11.4	230	143	4.1	110	23	13	0.82	92	9.1	7.8	4.1	1.2	81	21	10	0
1580	26	1	0	129	82	68	18	36.6	7.09	13.4	225	140	4.2	104	24	15	0.88	115	9.2	7.2	4.2	0.6	64	22	20	0
1581	57	1	0	144	84	116	20	36.3	8.08	10.7	334	137	3.6	100	22	22	0.84	357.06	8.8	6.1	3.9	0.7	53	35	58	0
1582	77	1	1	135	60	69	18	38	7.88	12.4	144	138	4.1	110	23	18	0.7	129	8.5	6.3	3.5	0.5	49	14	7	0
1583	84	1	1	183	84	79	18	36.2	6.04	12.1	140	141	3.6	107	20	27	1.31	213	9.3	6.9	4.2	1.2	89	31	18	1
1584	69	1	1	130	76	69	16	36.3	10.05	13.9	213	139	4.3	105	22	16	0.76	153	8.8	6.7	3.9	0.9	66	27	18	0
1585	70	1	0	122	67	92	16	36.5	10.74	15.3	401	139	4.4	105	21	20	1.13	113	9.9	7.8	4.6	0.8	88	22	16	1
1586	69	0	0	131	61	94	18	36.5	9.87	14.5	287	144	4	106	25	9	0.7	106	9.6	7.3	4.4	0.5	74	20	13	0
1587	63	1	0	122	86	84	14	36.7	10.68	14.8	291	137	4.5	106	18	17	0.57	131	8.6	7.8	4	0.3	73	38	24	0
1588	76	1	0	161	94	70	22	36.2	6.5	16.1	196	140	4	105	24	12	0.9	136	9.4	6.9	4.1	1.2	78	21	26	1
1589	39	0	0	175	91	98	16	37	10.07	12.2	272	138	3.9	101	25	15	0.75	117	9.3	7.2	4.5	0.5	46	18	17	0
1590	39	0	0	172	103	71	22	36.2	9.74	13.3	319	139	3.9	104	21	11	0.86	93	9.1	7.4	4.3	0.8	40	16	11	0
1591	56	0	0	203	121	84	18	36.6	5.99	15	195	139	4.1	105	26.7	11	0.56	119	1.16	6.8	4.2	0.4	69	19	15	0
1592	55	0	1	154	82	69	16	36.6	5.04	11	206	144	3.7	107	27	17	0.71	140	8.9	6.7	3.9	0.6	56	15	10	0
1593	81	0	0	190	94	70	18	36.2	7.16	13.1	165	142	3.9	105	25	19	0.96	97	9.7	7.5	4.5	1	47	23	15	0
1594	74	0	1	194	93	86	18	36.5	12.88	14.3	257	133	4.6	94	27	20	1.31	144	9.7	8.1	4.5	0.5	67	22	24	0
1595	78	0	1	147	70	63	16	36.5	8.5	11.8	231	142	4.5	104	26	20	0.67	92	9.3	7	3.7	0.7	71	22	14	0
1596	62	1	0	132	98	80	18	36.2	5.71	15.8	191	140	4.7	103	26	15	0.98	90	9.2	7.2	4.1	0.9	75	31	46	1
1597	49	1	0	149	104	103	18	36.7	7.36	13.9	257	142	3.5	105	24	11	1.08	137	9.5	7.2	4.4	0.3	61	20	17	0
1598	76	0	0	124	72	83	20	36.3	7.6	10.2	306	136	4.7	103	23	28	1.28	326	8.3	6.2	3.5	0.4	76	13	14	0
1599	49	1	0	146	99	78	16	36.3	7.2	14.5	274	138	3.9	102	27	11	0.82	105	8.6	6.8	4.2	0.6	44	18	23	0
1600	87	0	0	142	61	60	24	36.6	7.86	12.5	157	142	4.4	109	21	26	0.92	101	8.6	5.8	3.7	0.5	84	25	24	0
1601	62	0	0	113	84	103	18	36.5	10.45	13.8	248	139	4.3	102	21	16	0.98	103	9.4	7.3	4.4	0.5	67	30	26	0
1602	53	1	0	133	100	105	22	36	7.3	17.3	178	132	4.7	102	21	22	1.35	232	1.05	7	4	1.7	32	49	57	0
1603	53	1	0	125	90	88	18	36	6.83	15.7	140	141	4.9	107	21	21	1.24	137	9.1	7	3.9	1.9	32	21	18	0
1604	76	1	0	153	66	56	20	36.3	8.71	12.3	177	139	4.2	107	19	16	1.33	129	8.4	7	3.6	0.6	61	27	15	1
1605	38	0	0	100	62	81	18	35.532	6.8	8.6	257	138	3.7	105	22	8	0.49	86	8.9	6.3	3.6	0.2	39	14	10	0
1606	85	1	1	135	99	125	22	38	10.77	12.7	207	138	3.7	101	21	17	0.86	198	8.8	6.4	3.5	1	129	29	25	0
1607	68	1	0	186	96	101	16	36.4	7.36	15	272	141	4.6	106	28	14	0.76	104	9.3	7.8	4.4	0.8	64	30	20	0
1608	67	0	1	197	95	60	18	36	6.63	12.5	221	143	3.9	107	24	8	0.63	97	9.1	6.9	4.1	0.4	71	16	10	0
1609	82	1	0	115	59	60	18	36.4	5.27	11.1	239	141	4.5	103	24	23	1.32	129	8.7	7.1	3.7	0.4	82	14	9	1
1610	73	0	0	137	77	96	18	36	10.3	13	239	141	3.9	104	26	15	0.83	203	8.9	6.7	3.9	0.5	52	31	39	1
1611	41	0	0	96	71	70	18	36.4	5.47	11.6	245	139	3.8	101	25	13	0.61	92	9	7	4.5	0.7	49	18	6	0
1612	56	0	0	102	62	76	20	36.2	6.31	11.3	257	136	3.4	103	21	17	1	238	9.4	7.6	4	1.1	38	20	13	0
1613	56	0	0	181	96	73	18	36.5	5.87	13.6	223	143	4.3	104	26	12	0.67	126	9.4	7.8	4.8	0.7	66	19	26	1
1614	57	0	0	159	77	67	18	36.4	5.11	13.2	260	144	4.3	103	28	15	0.84	139	9.9	7.5	4.5	0.4	69	29	47	0
1615	65	1	0	161	89	75	18	36.1	7.59	15.9	176	141	4.4	105	22	19	0.83	120	9.2	7.9	4.3	0.5	106	19	25	0
1616	71	1	0	162	93	77	18	36.5	7.81	15.3	270	142	4.7	103	27	15	0.99	121	9.3	7.4	4.5	0.4	56	16	11	1
1617	37	0	0	161	83	88	18	36.5	7.28	12.1	270	140	3.9	105	24	7	0.64	108	9.5	7.6	4.4	0.5	33	13	14	0
1618	40	1	0	129	71	67	18	36.3	4.65	13.7	237	141	4.2	108	24	12	1.02	92	9.2	7.2	4.5	0.9	47	17	17	0
1619	72	1	0	118	90	80	18	36	7.01	15.4	104	126	3.9	90	24	18	0.96	122	8.7	6.5	4	1.1	78	20	6	0
1620	81	0	1	216	97	80	28	36.6	8.22	11.6	274	126	5	93	20	10	1.18	139	9.6	7.3	4.2	1	44	16	8	0
1621	71	0	0	163	96	87	20	36.6	5.13	14.9	270	140	4.3	103	24	17	0.64	81	9.3	7.2	4.3	0.7	77	19	13	0
1622	36	1	0	159	87	53	18	36.2	8.47	15.3	270	139	3.9	104	22	24	0.84	102	10	7.6	4.4	0.5	63	24	36	0
1623	77	0	0	109	62	71	20	36.2	5.04	13	205	143	4.1	105	26	16	0.94	121	9.3	7	3.8	1.1	62	26	24	0
1624	71	1	0	120	85	64	20	36.4	9.16	15.6	301	141	4.2	103	26	9	1	120	9.3	7.2	4.4	0.6	60	21	27	0
1625	75	1	1	117	71	87	14	36.5	7.05	13.7	157	140	4.2	104	26	15	0.88	202	8.7	6.8	3.9	0.6	39	17	17	0
1626	77	1	1	152	72	65	18	36.1	5.8	13.9	145	141	4.1	104	29	13	0.92	146	9	6.9	3.9	0.5	41	16	10	0
1627	56	0	0	230	122	101	20	36	9.37	13.5	387	140	4.1	101	24	10	0.62	185	10.4	7.7	4.7	0.4	65	21	35	0
1628	65	0	0	197	89	86	28	36.6	5.48	11.6	169	140	3.9	106	24	9	0.83	96	10	8.4	3.6	0.5	92	49	21	0
1629	58	1	1	132	90	68	18	36.2	4.91	12.7	85	140	3.8	109	24	19	1.79	91	8.9	7.3	3	2	75	36	19	0
1630	43	1	0	128	79	65	18	37.5	11.67	12.3	428.68	141	5	105	24	12	0.88	95	10.1	8.1	4.8	1.4	79	26	30	0
1631	61	0	1	221	105	68	20	36.5	7.38	13.1	300	143	3.9	104	24	15	0.86	121	9.7	7.2	4.4	0.9	45	18	15	0
1632	32	1	1	158	95	95	18	36.1	7.69	15.3	191	138	4	105	23	14	1.02	101	9.3	7.4	4.5	2.3	73	17	17	0
1633	68	1	1	172	100	44	28	35.6	7.54	15.9	183	129	4.7	96	23	17	0.78	93	9.4	6.8	3.8	1.1	75	18	17	0
1634	75	1	0	138	70	58	18	36.6	10.75	14.3	158	138	4.9	104	25	11	1.05	122	9.7	7.7	4.5	0.5	47	30	22	0
1635	60	1	0	135	84	72	18	35.8	7.09	13.7	207	140	4.2	104	27	20	1.16	103	9	6.8	4	0.5	54	29	28	0
1636	75	1	0	132	83	88	18	36.1	5.69	15.3	213	140	4.2	104	25	19	1.01	111	9.5	7.4	4.7	0.8	47	20	21	0
1637	74	0	0	154	96	75	16	36.9	10.83	13.1	211	133	4.2	97	26	13	0.67	313	9.4	7.3	4.1	0.6	74	11	12	0
1638	58	0	0	185	82	56	18	36.2	5.81	13.2	253	141	4.3	107	23	8	0.62	108	9.4	7.1	4.3	0.5	58	17	17	0
1639	53	0	1	135	82	65	16	36.4	3.73	11.8	223	142	4.1	109	21	14	0.63	109	9	7	4.2	0.3	60	25	25	0
1640	56	0	0	108	84	113	18	36.5	9.17	12.7	290	141	4.2	104	26	13	0.55	87	9.2	7.4	4.1	0.4	79	13	10	0
1641	76	1	0	126	61	54	18	36.4	8.68	11.9	196	137	4.5	104	23	11	0.89	141	8.9	6.8	3.9	0.9	49	18	13	1
1642	56	0	0	188	109	76	18	36.6	7.44	13.1	269	144	4.1	103	28	11	0.73	134	10	7.9	4.6	0.6	79	27	27	0
1643	72	0	0	146	89	78	14	36.5	8.21	15	187	142	4.5	103	30	16	0.67	128	9.9	7	4.2	0.5	44	16	23	0
1644	66	0	0	195	89	77	16	36.7	8.73	12.6	283	143	4.3	106	23	20	0.75	102	9.3	7.2	4.2	0.7	90	19	14	0
1645	71	0	0	120	84	87	16	36.5	5.59	15.6	301	143	4.5	104	28	21	0.79	130	10.1	7.6	4.5	0.6	79	25	30	0
1646	76	0	0	206	97	111	16	36	6.32	11.7	155	141	4	109	22	14	1	262	9.2	7.1	4.1	0.8	56	17	13	0
1647	61	1	0	187	108	85	16	36.8	10.41	14.6	206	140	4	102	26	11	0.72	169	8.9	6.9	4.2	0.7	54	22	22	0
1648	57	1	0	129	74	71	18	36.6	5.28	12.5	216	142	4.2	104	25	14	0.81	125	9.5	6.7	4.5	0.3	69	21	18	0
1649	58	0	0	130	77	79	18	37.7	8.78	12.8	201	138	4	103	22	15	0.61	97	9.6	7	4.2	0.6	50	25	28	0
1650	45	1	0	160	107	73	18	36	8.02	15.8	246	142	4.4	103	25	14	1.02	142	9.4	7.6	4.3	0.5	82	22	28	0
1651	62	1	1	100	56	100	20	38	9.71	8.5	215	130	3.2	94	22	51	8.2321	141	1.14	6.3	3	0.5	184.34	99	71	0
1652	76	1	0	182	105	80	16	36.2	6.17	15.4	175	140	4.1	104	25	9	0.78	127	9.4	7.2	4.3	0.8	73	19	18	0
1653	47	1	0	166	117	81	18	36	5.88	12.6	186	140	4.2	98	30	18	1.3	110	8.6	6.2	4.2	0.6	42	11	20	0
1654	51	1	0	214	119	73	18	36.2	9.92	14.6	254	142	4.6	105	23	19	0.91	104	8.7	7.7	4.2	0.5	44	20	16	0
1655	49	1	0	112	68	73	18	36.2	7.09	13.4	225	140	4.2	104	24	15	0.88	115	9.2	7.2	4.2	0.6	64	22	20	1
1656	51	0	0	139	84	89	14	36.7	7.55	11.6	321	138	3.5	105	23	13	1	95	1.09	7	4	0.5	85	22	18	0
1657	68	0	0	144	78	74	18	36.5	5.6	11.1	311	142	4.5	105	31	16	0.68	122	9.3	8	4.4	0.4	69	26	22	1
1658	64	0	1	149	91	72	16	36.4	6.63	12.1	233	140	3.9	104	25	24	1.09	160	9.3	6.9	3.8	0.4	44	20	14	1
1659	35	0	0	98	52	78	20	36.6	8.9	11.6	292	138	4.1	105	23	8	0.49	106	8.7	6.7	3.7	0.4	40	14	12	0
1660	74	1	0	140	76	117	24	35.9	6.15	11	276	143	4.1	107	21	15	1	157	8.2	6	3.2	0.7	63	20	45	0
1661	77	1	0	100	61	87	16	36.6	4.24	11.1	173	137	4.4	106	21	18	1.22	112	8.6	6.2	3.6	0.6	57	28	32	1
1662	74	0	0	136	93	115	18	36	6.83	12.9	163	136	4.9	108	20	23	1.16	128	1.09	6.5	3.6	0.8	148	35	29	0
1663	75	0	0	152	77	75	20	36.6	8.27	15	425	140	3.5	99	27	15	0.72	131	9.7	7.7	4.8	0.8	69	27	36	1
1664	57	0	0	176	109	91	20	36.4	10.41	13.4	295	143	4.7	106	27	24	0.84	138	9.6	7.3	4.1	0.6	100	26	42	0
1665	55	0	0	214	117	74	18	36.7	8.48	14.8	250	142	4.2	103	26	13	0.85	130	9.6	8	4.4	0.5	62	40	42	0
1666	47	1	1	110	79	58	16	36	7.59	10.3	152	139	4.9	105	19	47	8.2321	185	8.1	5.8	3.6	0.3	42	15	14	0
1667	73	1	0	113	76	59	20	36.3	4.79	11.7	181	140	3.8	106	22	13	0.74	125	8.7	6.5	4	0.6	53	25	27	1
1668	64	0	0	137	63	60	28	36.8	8.29	12.9	171	134	3.5	99	26	30	1.33	116	1.06	6.9	4.3	1.2	48	22	21	0
1669	65	1	1	129	78	68	18	36.6	5.47	13.3	289	142	4.5	108	26	12	0.99	111	8.7	7	4	0.7	55	41	69	0
1670	66	1	1	133	92	90	18	36.7	7.12	15.4	153	140	4.4	108	19	15	0.92	119	9	7.5	4.4	0.6	55	25	30	1
1671	62	0	0	125	75	71	18	36.5	5.36	11.9	235	136	4.2	102	22	15	1	106	9.3	7.6	4.4	0.6	71	14	12	0
1672	83	1	0	151	69	89	18	36.9	5.03	10.8	123	145	4.2	107	27	21	0.91	120	9.3	6.7	3.9	0.4	72	23	16	0
1673	65	0	0	99	59	72	18	36.3	6.54	11.2	178	141	4.9	106	24	16	0.69	145	8.7	6.8	4.1	0.5	55	25	14	0
1674	53	0	0	182	102	107	18	36	9.34	15.1	236	141	4.2	103	25	17	0.73	138	9.3	7.6	4.5	0.7	59	21	27	0
1675	74	1	1	184	77	57	18	36.4	8.16	13.6	145	140	4.4	103	26	15	1.07	117	9.3	7.1	4.3	0.8	66	26	36	0
1676	56	0	0	145	89	92	22	36.4	6.68	13.4	181	143	4	102	30	9	0.63	97	9.6	7.8	4.8	0.4	90	29	19	0
1677	47	1	0	123	81	82	18	36.9	9.46	14.4	269	141	4	104	27	9	0.94	93	9.3	7.1	4.5	0.6	50	34	29	0
1678	76	1	1	135	75	91	18	36.1	12.51	12.4	309	141	4.4	106	21	20	0.74	151	8.9	6.8	3.9	0.5	61	21	20	0
1679	79	1	0	161	71	52	18	36.5	4.11	10.6	120	142	4.3	107	29	24	1.11	100	8.6	6.3	3.6	0.6	68	16	14	0
1680	64	0	0	178	107	91	18	36.2	8.8	10.6	184	142	3.9	108	23	18	0.69	112	8.2	6.7	3.8	0.5	78	28	41	0
1681	83	1	1	114	67	87	22	36.4	5.23	12.1	145	138	4.2	107	21	27	1.57	135	8.5	6.5	3.7	0.8	104	18	6	0
1682	83	0	1	117	87	90	16	36.5	2.9432	7.5	64.32	134	4.6	106	20	54	1.34	102	1.19	6.2	3.2	1.4	102	67	53	0
1683	71	0	0	130	82	76	18	36.5	6.63	12.6	294	142	4.3	108	23	11	0.62	110	9.4	7.1	4.2	0.4	57	19	18	0
1684	79	0	0	165	93	63	20	36.5	10.24	11.6	268	142	3.5	108	27	19	1.02	121	9.3	7.5	4.1	0.6	69	22	13	0
1685	54	0	0	150	80	95	18	36.2	5.77	13.3	223	140	4.1	104	21	24	0.69	106	9.3	7.8	4.7	0.4	45	20	29	0
1686	53	0	0	128	60	62	18	35.6	7.08	12.6	170	139	3.8	102	29	12	0.72	121	9	7.7	4.3	0.6	91	38	31	0
1687	81	1	1	151	73	79	18	37.6	11.71	12.5	132	138	4.2	103	28	26	1.48	168	8.8	7	3.8	1.6	88	61	57	1
1688	82	1	1	184	87	64	18	36.7	3.94	12.1	143	138	5.2	105	22	14	1.61	181	8.8	7.5	4.1	0.7	112	39	25	0
1689	76	1	1	196	100	118	18	36.5	6.61	7.5	183	134	3.6	103	23	22	1.04	176	1.16	6.2	3.5	0.3	45	30	29	0
1690	70	0	0	150	77	86	20	36.2	4.25	12.2	216	143	3.9	107	24	8	0.81	111	9.4	8	4	0.6	89	23	16	0
1691	44	1	0	118	73	144	20	36.2	14.16	14.5	428.68	134	4.2	101	21	12	0.8	128	8.3	6.5	3.3	0.7	97	29	84	0
1692	55	0	1	130	74	66	18	36.5	6.63	12.8	190	142	4.4	104	28	15	0.64	98	9.1	7	4.2	0.5	43	15	13	0
1693	75	1	1	151	75	70	20	36	8.19	14.3	217	140	3.7	107	19	10	0.92	167	8.7	6.8	3.8	0.5	76	16	17	0
1694	80	1	0	179	77	55	18	36.7	5.32	11.9	89	140	4.6	108	23	22	1.67	101	8.9	6.8	3.9	1	46	33	22	0
1695	28	1	0	132	76	71	18	35.9	9.11	14.1	329	139	4.5	104	25	16	0.84	85	9.5	7.3	4.6	1.2	108	23	17	0
1696	55	0	0	114	77	77	18	36	8.18	15	269	142	3.9	104	26	20	0.79	87	9.4	7.3	4.3	0.4	59	23	24	0
1697	59	1	0	141	100	98	18	36.2	8.28	15.8	253	141	4.7	102	26	21	1.02	118	10.1	7.2	4.5	0.6	46	19	15	0
1698	45	1	0	168	97	104	16	36	8.27	15.4	212	138	3.7	102	26	13	0.87	131	8.8	7	4.6	0.9	54	23	22	0
1699	63	0	0	182	94	61	20	35.8	5.94	12.3	272	140	5	99	30	10	0.79	120	9.8	7.6	4.5	0.7	97	24	21	0
1700	46	0	0	187	91	112	22	36.4	6.71	13.3	255	141	4.5	104	25	10	0.78	131	9.7	8	4.6	0.5	73	21	15	0
1701	68	1	1	121	67	82	18	36.6	6.11	12.7	300	141	4.5	104	24	10	0.74	85	9.2	7.4	3.7	0.4	61	32	20	0
1702	76	1	0	160	73	87	14	36.4	5.18	10.3	144	137	5.757	104	23	62	2.24	187	8.9	6.9	3.9	0.3	120	24	40	0
1703	66	1	0	137	77	84	18	36.5	5.47	14.3	260	143	4.2	106	23	9	0.88	186	9.6	6.5	4.3	0.4	101	20	18	1
1704	31	1	0	158	93	70	30	37	8.02	17.5	292	142	5.2	102	27	13	1.14	106	10.4	8.2	5	0.5	89	26	62	0
1705	61	1	1	230	116	68	16	36.4	6.7	15.5	213	143	5	103	24	15	0.82	111	9.6	7.9	4.5	1.1	50	21	22	1
1706	71	1	0	136	75	141	20	36.5	9.6	12.4	261	127	4.8	89	26	18	1.14	134	8.9	7	3.8	0.7	94	22	19	0
1707	72	1	0	190	93	100	18	36.3	17.8836	15.6	203	139	4.3	105	25	14	1.03	273	9.5	7.6	4.2	0.5	96	18	19	0
1708	35	0	0	143	78	102	18	36.8	7.39	12.9	275	139	4.6	99	26	10	0.67	100	9.1	7.5	4.4	0.4	42	18	14	0
1709	59	1	0	170	87	72	18	36.6	6.02	16.2	134	139	4.3	101	25	14	0.73	154	8.7	7.2	4.6	0.7	76	63	124	0
1710	46	0	0	187	124	119	30	36	11.96	12.4	304	137	4.7	100	25	6	0.53	95	9	8.4	3.8	0.6	61	23	7	0
1711	68	0	1	160	83	75	20	36	9.45	14.8	297	138	4.6	102	23	16	0.6	149	8.8	6.9	4.2	1.1	69	28	39	0
1712	78	1	1	160	100	80	18	36.7	17.8836	17.5	227	140	5.757	103	19	45	1.65	179	9.7	7.6	3.8	2.4	122	172	57	1
1713	70	0	0	200	94	91	18	36.5	9.76	10.6	202	139	4.7	100	21	61	8.12	156	8.3	7.5	4.2	0.4	75	13	9	0
1714	61	0	1	101	57	77	16	36	11.2	13.9	138	136	3.2	102	17	14	0.87	357.06	1.13	6.4	4	0.7	83	135	122	0
1715	75	0	0	169	92	76	18	36	6.53	12.6	211	138	4.4	105	21	20	1.05	109	10.3	8	4.5	0.5	67	94	62	0
1716	56	1	0	173	93	63	18	36.6	4.63	13.4	198	142	3.9	107	30	8	1.03	94	8.8	7.2	4.5	0.9	58	25	32	0
1717	70	1	1	168	83	83	20	37.7	17.15	15	171	132	3.7	100	22	14	0.8	201	1.08	7.5	4.3	1.8	66	22	13	0
1718	71	1	0	149	95	80	18	36.3	11.81	14.8	215	139	4.8	103	24	13	0.9	158	9.1	7.4	4.2	0.9	82	21	17	0
1719	53	0	0	169	99	79	16	36.5	6.57	13.7	210	138	4.1	103	24	18	0.7	106	9.8	7.9	4.9	0.4	81	19	18	0
1720	57	1	0	162	104	66	18	36	6.57	16.3	246	139	3.8	105	28	13	1.15	105	1.14	7.7	4.8	0.6	42	19	26	0
1721	59	1	1	161	87	90	24	35.7	12.01	15.8	358	143	3.9	105	24	13	0.93	105	9.5	7.6	4.4	0.8	71	34	32	0
1722	67	1	0	153	73	66	18	36.5	5.94	13.6	208	143	4.3	104	25	11	0.83	113	9.5	7.1	4.2	0.4	83	15	11	0
1723	61	1	0	128	80	103	18	36.3	4.34	14.7	127	137	4.1	102	22	13	0.72	255	9.3	7	4.4	0.8	94	27	52	0
1724	51	0	0	192	88	44	16	36.5	3.86	11.5	157	142	3.9	107	26	11	0.56	112	8.7	6.5	3.8	0.7	70	23	16	0
1725	76	1	0	144	82	73	20	36.5	4.98	11	178	139	4.2	97	22	50	8.2321	108	9	7.9	4.3	0.5	38	22	13	0
1726	76	0	1	145	84	96	18	36.6	9.41	12.9	201	143	4.4	106	24	21	0.7	102	9.5	7.3	4.4	0.5	53	21	12	0
1727	58	0	0	140	73	75	14	36.6	4.75	12.3	172	143	4	105	28	10	0.68	89	9.4	6.9	4.5	2	51	110	139.98	0
1728	77	1	1	184	95	64	16	36.3	5.93	11.1	196	142	3.8	104	24	18	0.69	136	9.1	7	4	2.4	172	115	132	0
1729	57	1	0	158	92	99	17	36.5	5.37	14.4	230	143	4.3	107	26	14	1.11	111	8.7	6.3	4	0.7	50	14	13	0
1730	72	1	1	167	87	67	16	36.4	6.59	11.5	241	138	5.5	105	23	21	1.3	111	9.1	6.6	4	0.3	64	25	31	0
1731	63	1	0	161	88	76	18	36.6	9.84	12.8	240	138	4.1	103	22	26	1.02	129	9.2	8.3	4.1	0.4	87	43	49	0
1732	83	1	1	103	61	102	18	36.2	9.76	9.9	235	138	4.2	104	21	29	0.98	151	8.4	6.6	3.8	0.6	53	16	10	0
1733	28	1	0	115	68	52	20	36	6.4	13.9	211	142	3.9	104	31	16	1.06	99	9.4	7.2	4.3	0.6	54	22	14	0
1734	33	1	0	143	102	110	16	36.5	13.61	15.6	365	138	4	100	22	12	0.71	116	9.2	7.2	4.2	0.8	68	53	20	0
1735	59	0	0	185	83	114	18	36.5	4.01	14.2	227	143	3.8	106	25	12	0.63	121	9.8	7.5	4.6	0.6	101	22	23	0
1736	71	0	1	207	100	83	16	36.5	7.93	13.4	265	143	4	107	25	8	0.6	116	9.4	7.4	4.5	0.6	64	20	9	0
1737	59	1	0	124	77	94	16	36.5	4.79	12.7	260	142	4	106	27	14	1.03	160	8.7	6.9	4.2	0.3	85	17	6	0
1738	68	1	0	185	115	78	20	36.4	5.37	15.2	160	142	4.1	109	22	23	1.07	139	8.5	8	4.1	0.8	77	35	38	0
1739	49	0	0	154	80	97	16	37.1	6.76	13.1	284	139	4.4	100	22	10	0.85	122	9.1	7.4	4.1	0.6	74	18	17	0
1740	78	0	0	159	70	66	18	36.2	13.57	12.6	328	139	3.8	102	23	12	0.61	91	9.3	7.3	4.1	0.4	84	20	17	0
1741	77	1	1	192	111	110	18	36.1	5.06	12.3	198	139	4.6	102	24	33	1.37	142	9	7	4.2	0.8	64	50	46	0
1742	56	0	1	157	81	82	18	36.1	10.9	13.9	405	137	4	99	26	8	0.61	89	9.7	7.1	4.5	0.8	58	36	31	0
1743	72	0	0	228	104	83	18	36.5	13.95	14.9	247	136	4	98	26	18	0.68	241	8.5	6.8	4.2	0.6	71	13	15	0
1744	78	0	1	186	121	100	20	37	13.4	13.8	210	136	4.4	101	18	22	0.77	129	9.3	7.3	4.3	0.6	85	29	22	0
1745	59	0	0	176	114	78	18	36.6	5.04	11.9	140	142	4.2	102	30	14	0.59	154	9	7.9	5	0.4	77	17	9	0
1746	85	0	0	135	72	82	18	36.2	6.17	12.5	195	140	4	101	27	12	0.71	154	9.1	6.8	4	0.4	63	18	8	0
1747	54	0	0	208	89	78	28	36.2	9.65	12.9	225	139	3.2	95	29	18	0.73	168	9.3	7.6	4.7	1.3	85	29	28	0
1748	70	1	1	225	107	103	26	35.532	9.71	13.3	153	137	5.757	102	17	64	8.2321	179	1.12	7.5	4.1	0.3	73	17	18	1
1749	50	0	0	117	75	75	16	36	4.56	11.7	188	142	3.8	108	25	14	0.57	91	9	7.2	4.2	0.7	46	17	16	0
1750	56	0	0	121	76	70	18	36.6	8.51	13.5	219	141	4.6	104	24	10	0.66	89	9	7.4	4.1	0.7	74	15	12	0
1751	70	0	0	142	84	72	18	36.6	5.78	13.8	230	136	4.6	99	31	13	0.67	141	9.1	7.5	4	0.6	55	20	12	0
1752	53	1	1	222	113	82	18	37.4	9.59	15.5	211	141	4.5	103	25	29	1.23	223	9.7	7.2	4	0.8	71	16	11	1
1753	67	0	0	190	89	80	16	36.4	6.04	12.9	275	141	4.3	104	25	12	0.74	107	9	7.7	4.3	0.6	75	18	22	0
1754	68	0	0	173	81	77	16	36.5	4.89	12	203	143	4	107	24	12	0.76	157	9.5	7.6	4.3	0.5	66	18	21	0
1755	78	1	0	152	86	45	16	36.3	10.69	15.3	428.68	140	4.9	106	26	18	0.88	106	9.3	7	4.3	1	56	21	23	0
1756	91	0	1	141	73	69	22	36.4	4.73	10.3	185	143	4.1	108	23	15	0.85	102	8.6	6.6	3.5	0.3	79	28	17	0
1757	57	1	0	162	99	74	16	36.4	3.52	12.7	69	138	4.3	106	24	21	1.12	323	8.9	6.8	3.9	0.8	160	36	24	0
1758	64	0	1	164	77	65	18	36.4	7.12	13.9	229	138	4.2	105	23	20	0.8	101	9.5	7.2	4.2	0.9	77	27	42	0
1759	48	1	0	156	94	92	16	36.7	3	14.9	137	139	4.1	102	24	11	1.03	129	9.1	7.2	4.3	1.4	48	21	17	0
1760	80	0	1	128	60	105	18	36.2	17.8836	7.5	64.32	130	4.2	100	16	42	1.09	190	1.07	7.2	3.3	0.9	76	75	28	0
1761	56	0	0	167	115	92	18	36.6	8.96	13.9	253	140	3.9	102	24	16	0.74	99	9.4	7.9	4.3	0.4	74	21	16	0
1762	57	0	0	127	82	88	18	36.4	6.63	13.4	210	140	4.5	104	25	14	0.68	117	9.1	7.6	4.2	0.4	69	22	13	0
1763	53	0	0	184	108	88	20	35.532	9.23	10	317	134	5.4	101	23	28	1.7	240	8.9	6.3	3.3	0.4	83	20	18	0
1764	53	0	1	147	114	100	18	36.4	5.3	8.7	247	131	4.2	100	19	36	2.94	335	8.2	5.7	3	0.3	88	17	12	0
1765	53	0	1	171	92	76	20	36.6	5.84	7.5	233	140	3.3	108	18	53	5.01	77.47	10.1	6.3	3	0.3	70	22	14	0
1766	65	0	0	144	80	98	18	36.5	6.81	14.3	191	140	4.3	107	24	12	0.64	127	9.2	7.4	3.9	0.7	79	32	33	0
1767	90	1	0	126	63	95	18	36.3	15.58	11.1	367	131	5.757	103	22	25	2.19	116	9	6.7	3.9	0.8	142	18	14	0
1768	82	0	0	118	71	89	20	37.7	8.53	8.4	124	139	4.7	111	18	38	1.59	155	7.7	7.5	3	0.6	62	18	18	0
1769	49	0	0	170	104	87	18	36.5	7.09	13.4	225	140	4.2	104	24	15	0.88	115	9.2	7.2	4.2	0.6	64	22	20	0
1770	76	1	0	110	66	79	18	36.4	7.09	13.4	225	138	4.3	104	20	20	0.98	108	9.1	7.3	4.1	0.4	98	21	18	0
1771	39	0	0	141	89	119	22	36.7	11.09	11.5	236	139	4	106	20	11	0.77	101	9.3	7.8	4.5	0.7	59	17	17	0
1772	56	1	0	152	73	68	18	36.9	9.68	14.5	389	141	4.1	103	24	20	0.91	156	9.9	7.6	4.6	0.5	52	18	20	0
1773	74	1	1	195	124	80	20	36.4	10.29	17.5	246	140	4.2	104	24	15	0.88	115	9.2	7.2	4.2	0.6	64	22	20	1
1774	61	0	0	164	76	99	18	36.1	5.08	13.6	167	132	3.7	101	21	12	0.63	181	1.12	7.4	4.1	0.6	91	32	21	0
1775	45	0	0	189	94	66	18	36.2	4.57	13.3	287	138	3.9	106	27.1	15	0.72	125	1.16	6.8	4.1	0.5	50	20	24	0
1776	83	1	0	160	65	69	26	35.7	3.35	9.9	100	136	4	107	18	26	1.13	89	1.14	6.4	3.7	1.1	74	37	18	0
1777	45	1	0	158	100	82	20	36.7	9.44	15.8	234	141	4.3	103	27	12	1.06	104	9.1	7.2	4.3	0.5	55	19	28	0
1778	60	0	0	186	83	67	20	35.9	8.16	10.6	208	131	5	98	21	22	0.91	218	9.5	7.2	4.1	0.7	83	25	26	0
1779	37	0	0	117	74	70	16	36.6	4.46	12.3	207	141	4.3	108	26	11	0.72	84	8.9	6.6	3.9	0.4	55	13	7	0
1780	49	0	0	151	74	103	28	38	14.33	10.8	376	128	5.1	91	24	15	0.56	120	8.7	6.6	3	1.1	184.34	129	112	1
1781	59	1	0	177	98	80	18	36.2	6.29	16.1	195	142	3.7	104	29	17	0.95	129	8.9	6.9	4	1.3	74	30	37	0
1782	77	0	1	137	63	86	16	36.2	14.89	7.5	64.32	131	3.8	96	18	64	2.14	162	8.2	6.4	3.6	0.6	44	32	11	0
1783	44	1	0	123	76	65	18	36	9.87	14	428.68	142	4.6	107	23	14	0.84	113	9.4	6.7	4	0.6	83	20	41	0
1784	68	1	0	138	96	58	18	36.5	5.71	13.7	156	145	4.8	107	25	21	0.96	147	8.8	6.2	3.5	0.8	62	49	139.98	0
1785	83	1	0	165	82	85	18	36.5	4.73	11	202	141	4.2	102	19	16	1.49	221	9.3	6.9	4.7	1.5	82	47	21	0
1786	62	0	0	172	92	81	20	36.6	6.99	13.6	188	142	4.4	106	24	13	0.63	110	9.2	7	4.1	0.4	60	37	25	0
1787	59	0	0	128	79	63	18	36.2	4.47	14.8	204	141	4.1	107	22	12	0.69	112	9.1	7.2	4.2	0.9	66	29	45	0
1788	56	1	0	176	100	77	18	36.3	8.17	14.9	297	140	4.5	101	24	14	1.25	99	9.4	7.5	4.5	0.7	50	22	29	0
1789	57	1	0	167	94	67	18	36	7.09	13.4	225	140	4.2	104	24	15	0.88	115	9.2	7.2	4.2	0.6	64	22	20	0
1790	54	1	0	177	81	102	18	35.9	10.31	16.3	148	139	3.8	100	24	9	0.92	243	8.7	7.4	4.3	0.7	66	21	26	1
1791	53	0	0	206	118	78	18	36.5	6.35	14.5	339	140	4.4	102	24	14	0.69	120	9.1	7.1	4.3	0.5	49	16	20	0
1792	70	1	1	148	82	79	18	36.4	7.24	15.1	197	139	4.6	101	26	20	1.25	206	9.2	7.4	4.3	0.9	67	26	29	0
1793	60	0	0	141	81	87	18	36	8.34	13.9	285	139	4.4	102	23	6	0.65	113	9.4	7.3	4.4	0.6	83	27	15	0
1794	75	0	1	136	63	84	18	36.6	7.06	8.1	212	140	3.3	100	25	17	3.9	154	9.4	6.3	3.4	0.4	79	16	10	1
1795	75	1	0	129	69	63	18	36.3	5.79	14.5	155	142	4.2	106	24	20	1.02	106	9.2	7.1	4	0.5	51	25	32	0
1796	78	1	0	108	56	116	24	36.1	9.19	15	136	135	3.7	101	23	22	1.19	306	1.13	6.8	3.9	1.9	165	172	139.98	0
1797	58	1	0	168	106	94	16	36.4	7.66	15.3	307	141	4.3	103	25	11	0.81	101	9.4	7.5	4.5	0.8	60	35	59	0
1798	68	0	1	148	71	67	18	37	5.09	13	207	140	4.1	105	24	10	0.67	142	8.7	6.5	4.7	0.5	78	19	20	0
1799	54	0	0	168	89	67	18	36.1	4.75	14.4	220	138	4.2	99	29	14	0.71	95	9.4	7.3	4.7	1	47	22	24	0
1800	72	0	0	171	86	98	16	36.7	5.85	13.9	162	142	4.5	105	22	28	0.61	115	9.4	7.1	4.1	0.6	63	38	52	0
1801	77	1	1	152	96	80	20	36	5.83	14.3	219	140	3.9	105	30.6	20	0.88	112	1.13	6.4	3.9	0.4	44	23	30	0
1802	78	1	0	118	72	75	22	36	12.39	15.2	293	133	4.7	95	24	28	1.43	308	9.4	6.8	4	1	96	19	24	1
1803	68	1	0	140	94	68	16	36.4	7.31	14.4	193	138	3.9	104	23	17	0.97	114	8.8	6.5	3.8	0.7	54	25	37	0
1804	66	1	0	160	79	86	16	36.3	5.88	15.6	137	139	4	102	26	12	0.86	167	8.8	6.7	4.2	0.4	87	17	17	0
1805	65	1	1	230	102	72	18	36.6	6.14	11.6	246	142	5.7	97	28	38	8.2321	106	9.7	8	5	0.2	62	25	10	0
1806	45	0	1	119	73	100	20	37	3.81	10.4	213	138	3.7	105	23	8	0.55	105	9.2	6.3	3.5	0.5	56	37	29	0
1807	65	1	0	163	84	93	16	36.3	7.61	14.3	244	145	4.2	105	25	19	0.92	129	9.5	7.6	4.9	0.8	48	11	10	1
1808	56	1	1	136	83	79	18	36.5	16.34	15.6	209	139	5.4	102	22	15	1.14	278	10.2	7.6	4.4	0.5	53	23	17	1
1809	61	1	0	181	86	97	18	36.6	6.08	12.2	267	143	3.9	102	27	16	1.41	167	9.5	6.6	4.1	0.4	83	31	55	0
1810	62	1	1	145	80	77	16	36.5	9.28	16.5	189	142	4	106	27	7	0.9	208	9.2	7.5	4.4	0.6	82	26	33	0
1811	47	1	0	176	116	72	18	36.5	11.37	15.6	252	142	3.8	103	28	19	0.89	150	10.4	7.1	4.4	1.1	63	28	51	0
1812	66	1	0	136	69	64	18	36.2	5.55	15	151	140	4.4	102	31	20	0.92	132	9.6	7.2	4.1	0.7	58	15	17	0
1813	87	1	0	131	61	57	18	36.2	14.17	12.4	281	136	4.1	101	21	15	0.76	132	8.6	6.5	3.7	1.8	144	39	28	0
1814	39	1	0	164	101	92	18	36.7	7.09	13.4	225	140	4.2	104	24	15	0.88	115	9.2	7.2	4.2	0.6	64	22	20	0
1815	43	1	0	138	84	103	16	36.3	8.15	16.3	256	137	3.9	97	21	8	0.72	197	9.2	7.1	4.5	0.5	64	28	25	0
1816	70	1	0	133	79	71	22	36.4	16.38	14.7	259	141	3.7	106	21	13	0.98	145	9.1	7.3	4	0.5	89	17	13	1
1817	72	1	1	200	91	101	18	36.1	4.96	12.6	178	139	3.8	104	23	16	0.98	124	8.8	6.9	4.5	1	38	19	10	0
1818	54	1	0	145	93	92	18	36.4	5.16	15.6	235	139	4.3	103	25	14	0.79	95	9.7	7.6	4.8	0.5	82	18	22	0
1819	71	0	0	127	83	109	24	36	6.8	12.7	228	133	4.1	99	24	24	0.95	125	9.2	6.8	3.9	1.3	66	34	11	0
1820	82	0	0	110	65	120	24	36.1	4.74	12.3	249	145	3.5	107	22	26	0.57	119	9.9	6.8	4.1	1	76	43	36	0
1821	61	1	0	161	97	74	18	36.7	3.63	15.7	158	140	3.9	106	24	14	0.84	117	9.4	7.8	4.5	1.6	65	26	28	0
1822	63	1	0	135	79	72	18	36.1	6.69	14.3	428.68	143	4.8	104	25	11	0.98	121	9.7	7.6	4.4	0.7	59	24	23	0
1823	68	1	0	177	88	93	20	36.1	5.36	13.4	172	140	3.9	109	23	13	1.12	147	8.6	7.6	4.3	0.5	69	16	16	0
1824	81	1	1	183	94	125	24	36.2	7.53	11.2	187	141	5.757	102	23	51	8.04	96	8.9	7.2	3.7	0.3	53	14	44	0
1825	83	1	0	193	78	86	18	36.2	6.41	10	205	138	5.5	100	24	42	8.2321	149	9.1	6.9	3.8	0.3	46	13	12	1
1826	71	1	1	153	85	122	20	36.4	3.24	9.2	123	141	5	100	24	55	7.55	148	8.8	5.8	3.5	0.5	184.34	29	42	0
1827	73	1	1	103	71	57	18	36.3	13.97	12.4	188	140	4.2	103	23	21	1.24	83	8.9	6.8	4	0.6	67	22	14	0
1828	74	1	0	158	95	93	30	36	14.02	11.3	228	141	3.8	110	19	14	0.92	107	8.7	6.7	3.7	1	97	46	30	0
1829	71	0	1	203	101	75	22	36.7	5.95	12.4	174	141	4.5	108	24	14	0.61	126	9.3	7.1	4.2	0.6	52	16	11	0
1830	59	1	1	133	81	78	20	36.4	7.76	14.1	207	143	3.8	105	21	20	1.06	161	9.3	7.5	4.6	0.5	50	19	25	0
1831	28	1	0	133	74	78	18	36.3	8.23	14.4	272	144	4.4	106	25	22	0.9	116	9.6	7.3	4.7	0.8	64	14	17	0
1832	29	1	0	155	76	83	18	36.6	6.42	13.7	272	140	4.3	104	22	15	0.97	121	9.3	7.4	4.5	0.8	59	19	19	0
1833	73	0	0	216	98	62	16	36.5	6.68	9.9	218	138	4.4	107	23	17	1.29	155	8.8	6.7	4.1	0.4	71	15	12	0
1834	57	1	0	153	94	84	18	36.2	7.06	14.3	257	141	4.4	105	24	18	0.93	137	9	6.4	3.8	0.7	49	13	16	1
1835	43	1	0	154	95	75	16	36.1	7.28	15.4	216	139	3.9	101	24	12	1.1	105	9.2	8	4.8	0.8	44	24	29	0
1836	65	0	0	170	79	124	18	36.4	11.86	13	236	138	4.1	102	23	6	0.68	159	9.2	7.3	4.1	0.7	99	24	17	0
1837	61	1	1	121	73	61	22	36.5	6.1	10.9	207	140	4.4	102	27	43	2.06	170	9.2	7.3	4.2	0.6	51	19	19	0
1838	29	0	0	147	93	81	22	36.6	4.58	13.1	254	143	3.6	106	25	12	0.66	95	9.4	7.1	4.6	0.6	52	18	13	0
1839	47	1	1	127	80	58	26	36.4	8.96	15.6	257	134	3.8	102	21	9	0.91	115	1.07	7.4	4.3	1	53	27	27	0
1840	70	1	0	190	103	73	20	36.1	6.19	15.1	167	140	4.2	103	25	14	0.84	112	8.9	7.1	4.3	1.1	73	19	13	0
1841	75	0	0	155	86	89	18	36.4	5.19	13.8	209	141	4.7	105	23	22	0.63	94	9.5	7.4	4.4	1.1	44	21	17	0
1842	77	0	0	138	90	69	18	35.8	6.7	13.7	334	142	4.2	109	21	15	0.56	107	9.6	7.3	4	0.6	97	16	12	0
1843	73	0	0	209	114	72	18	36.4	6.28	11.8	251	143	3.9	106	25	10	0.98	125	9.4	7.6	4.2	0.6	92	18	9	1
1844	57	0	0	111	71	79	24	36.6	3.84	14	231	141	4.9	102	26	12	1	97	9.5	8.4	4.7	0.6	57	27	22	0
1845	23	0	0	152	96	77	18	36.4	4.58	12.3	118	143	4.2	108	28	10	0.54	88	9	7.2	4.6	0.7	56	14	7	0
1846	69	0	0	118	69	85	20	36.6	4.43	13.5	217	142	3.6	106	27	10	0.59	173	8.9	6.9	3.9	1	65	21	29	0
1847	71	0	1	191	91	77	18	36.5	5.71	12	203	142	4.3	104	27	13	0.51	127	9	6.7	4	0.5	65	19	20	0
1848	43	0	0	112	52	75	24	36.6	10.69	8.9	127	131	5.757	94	16	26	2.5	77.47	4.7	7.4	3.7	2.4	184.34	172	139.98	0
1849	69	1	0	135	88	66	18	36.3	5.75	14.2	155	142	3.9	104	26	22	0.88	103	8.7	7.1	4	0.5	79	17	14	0
1850	63	1	0	168	93	80	20	37.3	6.73	14.2	208	139	4.2	104	23	14	1.01	114	8.9	7.3	4.1	0.6	44	19	12	0
1851	56	1	0	194	100	71	18	36.4	10.07	16	277	134	3.5	103	24	15	0.88	243	1.18	7.2	4.2	0.6	64	22	20	0
1852	77	0	0	155	69	88	22	36.2	9.24	10.5	330	139	3.2	101	28	6	0.74	132	8.5	5.8	3.3	0.6	55	20	10	0
1853	45	0	0	121	79	69	16	36.3	7.39	13.6	231	136	4.2	108	18	17	0.8	99	9.3	7.3	4.3	0.8	57	18	25	0
1854	48	0	0	156	90	76	18	36.5	7.53	14.2	276	142	4.1	106	24	13	0.83	109	10.1	7.5	4.4	0.5	68	14	19	0
1855	80	1	0	230	124	65	24	35.6	6.51	15.3	177	138	3.8	107	23	14	1.03	133	1.11	7.4	4.1	0.6	62	29	37	1
1856	27	1	0	113	73	87	22	36.6	4.13	15.7	260	139	4.4	103	25	9	0.77	95	9.6	7.8	4.8	1	71	21	31	0
1857	71	1	0	127	86	75	18	36.2	5.09	14.2	129	140	4	105	26	9	0.9	126	9.3	6.7	4.2	0.8	59	31	23	0
1858	32	0	0	154	91	66	18	37.1	7.66	13.9	356	140	3.6	107	27	11	0.66	87	9.1	6.9	4.1	0.6	46	15	15	0
1859	73	0	1	140	75	80	18	36.2	6.87	12.1	341	138	4.3	102	26	18	0.65	107	9.1	7.2	4	0.6	47	21	25	0
1860	72	1	0	179	87	86	16	36.9	7.15	14.8	189	141	4.7	106	24	18	1.08	145	9.6	7.9	4.5	1.2	82	21	15	0
1861	69	1	1	183	95	90	16	36.5	6.13	15.1	172	142	3.9	109	24	15	0.75	114	9.1	7.3	4.3	0.8	45	32	24	1
1862	81	1	1	140	65	97	18	36.1	17.8836	11.6	323	133	4.1	97	24	15	0.9	298	1.18	8	3.3	0.5	34	34	23	1
1863	37	1	0	127	81	81	18	36.6	6.65	13.4	208	141	3.9	106	24	17	0.78	134	9.2	6.8	4.3	0.6	48	19	22	0
1864	54	1	0	113	84	84	18	36.6	5.77	14.7	194	138	4.2	106	21	16	1.07	106	9.1	6.9	3.8	1	110	21	17	0
1865	62	1	0	128	62	110	20	37	7.09	13.4	225	141	4.3	100	25	19	0.81	113	9.1	7.5	4.4	0.6	66	26	21	0
1866	49	1	0	128	60	62	18	36.1	6.09	12.9	183	145	4.3	107	27	15	0.83	103	8.9	6.6	4	0.6	40	22	17	0
1867	57	0	0	180	80	100	18	36.2	12.73	14.4	196	141	4.3	105	23	10	0.7	113	9.1	7.8	4.5	0.5	105	11	12	0
1868	84	1	0	124	58	50	14	36.9	6.28	12	188	140	3.6	105	26	12	1.12	100	9.4	6.8	3.9	0.5	70	20	14	0
1869	70	0	1	137	75	60	18	36.2	6.03	12.2	188	141	4	108	24	16	0.8	114	8.9	6.8	4.1	0.4	74	31	21	0
1870	40	1	0	181	99	57	24	36.3	7.71	13.7	242	141	4.4	103	24	14	1.08	118	9.3	6.8	4.2	0.5	34	22	14	0
1871	58	1	0	132	77	67	16	36.5	4.65	15.4	153	140	4.4	103	25	19	0.78	114	9.2	7.8	4.6	0.5	48	53	41	1
1872	73	1	0	188	106	74	18	35.532	6.04	14.7	175	142	4.2	105	28	15	0.92	99	8.6	6.7	4	0.6	91	105	38	1
1873	28	1	0	137	77	95	18	36	6.22	14.4	177	133	4.2	96	24	10	1.1	108	9.6	7.7	4.6	0.6	44	19	19	0
1874	73	0	1	147	94	76	18	36.1	5.2	13.8	123	139	3.8	103	24	9	0.73	132	8.2	6.2	3.3	0.6	114	51	31	0
1875	56	1	0	137	75	101	18	36.5	5.88	14.3	178	139	4.1	103	21	13	0.94	139	9	7	4.2	0.8	49	19	17	0
1876	82	0	0	174	79	72	18	35.532	6.61	10.7	220	139	5	103	24	16	0.66	151	9.2	6.6	4.2	0.7	61	18	13	0
1877	70	0	0	133	77	65	16	36.6	4.68	13.5	162	139	4.4	103	29	13	0.77	113	9.1	7.2	4.3	0.6	42	31	25	1
1878	53	0	0	157	86	73	14	36.8	7.92	14.8	303	143	4.2	107	24	9	0.85	107	9.6	7.6	4.6	0.8	90	24	10	0
1879	77	1	0	193	84	61	22	36.6	4.93	15.6	185	141	4.3	104	29	9	0.72	106	9.3	7.5	4.3	0.8	66	20	22	0
1880	53	1	0	119	75	90	18	36.3	6.63	13	155	137	3.7	101	29	14	0.99	105	8.5	6.9	4.2	0.7	42	29	17	0
1881	52	1	0	140	102	82	22	36.6	5.17	15.9	219	141	4.3	102	26	18	1.05	183	9.6	7.3	4.6	0.9	47	19	20	0
1882	61	1	0	152	73	73	20	36.6	6.63	13.3	166	137	4.4	103	29	32	1.08	183	1.18	7.1	4.4	0.3	53	14	21	0
1883	61	1	1	174	83	64	22	36.6	6.53	13.3	160	142	3.8	106	28	16	1.03	146	9.1	7	4.3	0.6	48	15	18	0
1884	61	1	1	156	85	71	18	36.6	6.41	12.9	171	139	4.1	102	28	15	1.43	247	9.1	6.8	4	0.5	57	14	16	0
1885	67	0	0	178	100	92	18	36.6	5.33	15.5	250	142	4.5	104	27	12	0.71	139	10	7.8	4.4	0.9	47	34	41	0
1886	45	1	1	122	76	98	30	36.6	8.25	14.2	271	139	3.8	101	24	15	0.55	106	10.4	7.7	4.9	0.7	65	33	41	0
1887	61	0	0	92	52	44	20	36.5	2.9432	8.7	70	127	5.4	95	24	16	0.9	108	8.3	8.4	3.6	1.8	88	87	21	0
1888	43	0	1	141	84	69	18	36.5	6.32	12.1	206	138	4.5	107	21	21	0.66	98	9.1	6.9	4.2	0.4	53	16	11	0
1889	70	0	0	182	79	69	18	36.5	6.31	11.6	245	144	4.1	110	25	24	0.79	108	8.9	7.1	4.3	0.4	94	21	14	0
1890	43	1	0	107	66	72	18	36.1	6.18	16.5	275	141	4.6	103	28	16	1.14	127	9.1	8.2	4.5	1.2	39	22	11	0
1891	73	1	0	168	105	61	18	36	7.66	16	196	136	4.2	98	22	16	1.14	165	9.5	7.9	4.1	0.6	74	60	63	1
1892	39	0	0	110	69	79	18	36.1	9.09	12.5	227	142	4	107	23	10	0.66	98	9.3	7	4.4	0.8	41	17	12	0
1893	57	1	0	156	74	83	18	36.4	4.5	11.7	125	137	4.2	97	24	46	8.2321	128	9.9	7.3	4.6	0.5	63	21	18	0
1894	61	0	1	107	73	88	20	36.1	4.31	11.7	191	141	3.9	105	25	13	0.63	102	9.1	7.1	4.4	0.5	100	22	14	0
1895	59	0	0	179	117	88	18	36.2	6.28	14.3	234	143	3.6	105	24	22	0.67	89	7.6	7.1	4.3	0.5	54	23	22	0
1896	79	1	0	147	101	152	28	36	10.25	15.6	180	136	4.1	104	26	23	1.19	170	1.11	6.7	3.9	2.1	90	26	20	0
1897	71	1	0	149	82	93	18	36.4	5.15	15.6	279	139	4.1	103	23	21	0.97	94	9	7.1	4.4	0.5	75	24	32	0
1898	82	0	1	139	77	133	18	36.2	6.05	13.3	135	142	3.9	104	23	19	0.77	116	8.9	6.3	3.8	1	52	25	21	0
1899	50	1	0	192	118	97	18	36.5	8.44	15.7	253	139	4.5	104	22	8	0.83	124	9.7	8	4.8	0.8	40	22	33	0
1900	77	0	0	202	96	56	18	36.4	8.21	13.7	288	139	5.2	106	24	12	0.63	123	9.5	7.4	4.3	0.4	44	18	20	0
1901	68	1	1	179	101	68	18	36.4	6.1	14.2	237	139	4.2	101	25	16	0.88	136	9.2	7	4	0.7	52	27	33	0
1902	68	1	1	116	70	62	20	37.2	5.03	13.5	139	140	3.9	105	26	14	0.86	124	9.4	6.9	4	0.7	48	15	12	0
1903	51	1	1	103	54	74	18	36.5	8.09	15	236	138	4.4	102	20	14	1.19	184	8.9	7.3	4.2	0.6	39	33	46	0
1904	68	1	0	135	73	71	18	36	11.56	15.9	331	138	4.2	107	22	13	0.9	142	9	7.2	4	0.6	107	19	18	0
1905	43	0	0	132	81	104	18	36.4	8.31	14.2	198	139	4.3	105	26	14	0.66	121	9.4	7	4.2	0.6	51	20	16	0
1906	74	0	1	137	80	104	30	36.6	2.9432	8.8	64.32	136	3.4	104	24	22	0.5	100	1.14	5.7	3.2	0.7	55	21	31	0
1907	72	1	1	125	64	68	18	36.3	5.28	11.8	64.32	134	5.4	96	25	22	1.28	197	9.4	7.2	4.1	0.9	96	25	24	0
1908	51	0	0	170	77	92	18	36	6	9.3	364	142	4.3	106	21	11	0.59	120	9.2	7.3	4.2	0.4	45	20	14	0
1909	32	1	0	140	82	100	18	36.4	10.33	16.2	194	138	3.9	101	24	11	0.84	119	1.17	7.7	5	0.9	67	25	24	0
1910	44	1	0	127	77	65	18	36.4	6.76	15.1	266	142	4	105	24	13	0.94	118	9.6	7.5	4.5	0.9	64	25	32	0
1911	75	1	0	141	70	77	18	36.6	5.32	11.9	152	128	4.3	91	24	10	0.83	118	8.3	6.7	3.8	1	37	34	20	0
1912	55	0	0	146	85	65	20	35.7	7.89	12.9	275	140	4.2	102	27	16	0.69	103	9.1	6.9	4.2	0.5	44	22	18	0
1913	34	1	0	148	91	75	20	36.6	8.83	17.4	230	139	3.9	103	25	11	0.92	105	9.5	7.4	4.5	0.4	86	22	45	0
1914	91	0	1	125	81	67	30	36.4	10.63	11.9	171	140	4.3	111	19	29	1.34	166	1.16	7.4	4.3	0.9	140	30	17	0
1915	60	0	1	124	60	45	18	36	9.68	8.6	178	130	5.757	109	16	64	4.24	156	8.1	6.1	3.1	0.2	86	53	43	0
1916	63	1	0	92	52	68	20	36.6	7.29	15.3	343	143	4.1	108	21	19	1.05	126	9.8	6.8	4.3	0.6	63	34	55	0
1917	37	0	0	138	81	77	18	36.5	6.46	14.1	263	139	4.4	105	25	8	0.55	110	8.6	6.7	3.9	0.8	41	19	14	0
1918	67	1	1	142	82	56	20	35.8	6.67	12.3	210	140	5.1	104	24	28	1.69	149	9.3	6.5	4.1	0.9	37	18	14	0
1919	71	1	0	135	87	73	18	37	4.47	15	215	138	4.3	104	24	13	0.97	159	9	7.4	4.2	1	81	28	21	0
1920	72	1	0	140	73	66	16	36.4	5.02	15	208	138	4.1	103	27	16	0.82	236	9	7.2	4.1	0.6	70	28	24	0
1921	61	0	0	175	93	67	16	36.5	6.2	13.1	231	141	3.7	105	28	11	0.78	137	9.4	7	4.4	0.7	46	21	16	0
1922	43	0	0	125	75	77	18	36.7	10.11	13.2	253	138	3.9	106	21	13	0.77	95	9.4	7.7	4.4	0.4	69	25	39	0
1923	73	0	1	177	69	65	20	36.5	8.63	12	251	136	4.4	102	21	8	0.7	112	8.6	6.5	4	0.4	59	19	13	0
1924	40	1	0	140	85	55	18	36.3	5.75	16.5	263	139	4.7	101	28	15	0.86	91	10.4	8	4.8	1	41	19	22	0
1925	53	1	0	137	86	90	18	36.5	13.14	13.7	306	141	4.1	100	30	13	0.72	100	10.1	7.7	4.7	0.6	61	17	19	0
1926	39	1	1	151	76	67	18	36.6	7.83	14.8	226	139	4.1	106	20	18	0.82	108	8.6	6.4	3.8	0.5	82	33	69	0
1927	80	1	0	116	65	96	19	36.5	8.27	13.4	290	138	4.6	100	26	17	0.84	97	8.9	7.4	4.1	0.3	122	17	8	0
1928	73	0	0	219	92	57	18	36.5	6.55	11.3	187	139	4.4	98	26	16	0.7	100	9.5	7.2	4.5	0.6	110	27	16	0
1929	46	0	0	172	101	61	18	36.6	8.21	13.6	367	143	4.4	102	27	10	0.73	122	9.7	7.9	4.5	0.4	93	14	15	0
1930	75	0	0	175	84	62	26	36.1	12.14	12.8	234	139	4.1	105	21	19	0.7	185	9.2	7.3	4	0.6	67	20	16	0
1931	75	1	1	130	70	113	18	36.3	10.08	12.9	170	139	3.9	102	24	25	1.44	170	9.1	6.4	4	1.3	72	32	15	1
1932	80	1	1	98	60	61	18	36.1	7.87	13.3	190	142	4.1	106	24	28	0.99	122	9.2	7.1	4	0.6	61	23	28	0
1933	73	0	0	140	89	64	20	36.4	12.58	12.4	247	142	4.2	104	24	13	0.77	198	9	6.9	4.1	1.7	184.34	172	139.98	0
1934	82	1	0	164	97	69	16	36.5	7.92	14.5	243	136	4.8	102	24	31	1.25	142	8.9	7.3	4	0.6	32	20	20	0
1935	84	1	0	201	93	58	16	36	7.15	16.7	124	140	4.2	103	29	16	1.17	109	8.9	7.2	4.3	1	87	27	35	0
1936	42	1	0	115	69	62	18	36.4	4.83	14.2	188	141	4.2	105	23	13	1.08	123	8.6	7.6	4.4	1.4	60	29	32	0
1937	63	1	0	178	94	63	18	36.2	5.21	13.2	207	142	4.9	105	28	8	0.88	122	9.3	7.6	4.3	0.4	38	30	38	0
1938	63	1	0	164	103	83	20	35.8	6.26	14	229	139	4.3	102	23	17	0.91	185	9.3	8.4	4.5	0.3	41	21	29	1
1939	78	0	1	116	60	62	20	36	7.35	12.2	280	145	4.7	108	26	22	1.52	157	9.1	6.3	3.7	0.6	76	23	26	0
1940	76	0	1	156	74	61	18	36.6	3.57	14.1	218	138	4.5	100	26	14	1.18	104	9.6	7.8	4.4	0.9	135	53	45	0
1941	76	1	0	113	70	140	30	36.5	11.2	17	154	136	3.7	101	21	23	1.2	133	1.05	6.5	3.7	2.4	184.34	56	68	0
1942	76	1	0	117	84	80	30	36.4	10.29	17.5	145	136	5.3	96	19	29	1.73	94	9.4	7.1	3.7	2.4	184.34	92	53	0
1943	68	1	1	119	72	63	18	36.6	4.45	14.2	202	140	4.5	104	23	21	1.01	104	8.9	7.1	4.2	0.3	72	24	27	0
1944	66	0	1	120	80	105	18	38	2.9432	8.6	64.32	136	3.2	94	26	15	0.67	132	7.2	6.2	3.4	0.6	64	35	13	0
1945	63	0	0	132	83	88	18	36.5	6.68	11.4	228	141	3.7	104	27	19	0.64	122	9	6.6	4	0.9	58	14	10	0
1946	43	1	0	131	92	91	18	35.8	7.97	14.7	321	138	4.2	103	24	15	0.92	166	9.6	8.4	4.6	0.6	69	31	51	0
1947	69	0	0	140	96	92	16	36.6	4.41	13.5	252	140	4.3	103	24	13	0.62	123	9.5	7.7	4.4	1	81	20	18	0
1948	65	1	0	162	77	70	18	36.4	4.46	9.5	155	139	5.1	110	20	34	2.78	105	8.2	6	3	0.3	95	21	11	0
1949	80	1	0	177	79	77	18	36.2	9.31	12.1	359	136	4.7	106	17	28	1.28	77.47	9.2	7	3.6	0.4	79	13	11	1
1950	86	0	1	175	75	57	18	36.2	7.18	11.6	297	141	4.5	103	25	18	0.93	119	9.1	7.8	4.1	0.6	76	27	6	0
1951	62	0	0	179	84	85	16	36.7	10.71	13.7	313	139	4	101	24	14	0.52	215	9.1	6.6	3.9	0.7	64	13	17	0
1952	62	1	1	112	81	57	14	36.3	7.41	14.2	208	141	4.4	105	25	13	0.87	192	8.6	6.4	3.9	1.4	64	17	11	1
1953	69	1	1	151	69	71	24	36.4	5.85	13.5	151	125	4.6	89	19	18	1.07	216	8.9	6.9	4.3	1	42	23	25	0
1954	62	1	1	157	90	107	20	36.5	17.8836	15.8	300	139	3.9	103	22	13	0.88	134	9	6.9	3.8	0.5	109	15	28	0
1955	74	1	0	129	67	80	28	38	17.8836	13.7	250	129	3.4	90	27	20	1.25	131	8.4	7.3	3.8	1.8	88	73	49	0
1956	82	0	0	110	77	82	18	36.6	4.17	13.6	182	139	4.4	105	22	18	0.97	106	8.7	6.7	3.6	0.9	49	18	7	0
1957	90	0	1	133	89	126	28	38	17	11.5	244	135	3.8	99	23	19	0.69	237	9.2	6.4	3.8	1.1	160	25	12	0
1958	48	1	0	148	92	80	18	36.6	4.47	14.2	270	141	3.7	106	24	15	0.83	99	8.3	6	3	1.4	83	21	24	0
1959	68	0	1	115	74	89	20	35.532	5.08	10.9	179	141	4.2	105	26	18	0.66	126	8.4	5.8	4	0.6	49	22	14	0
1960	68	0	1	92	56	61	16	36.2	5.8	10.9	160	143	4.5	108	26	28	0.79	159	8.7	6.1	3.9	0.4	59	30	32	0
1961	68	0	1	97	52	130	18	36.4	6.54	11.3	158	140	3.9	103	25	21	0.9	123	8.4	6.4	4.1	0.7	59	28	21	0
1962	82	1	0	171	87	75	16	36.2	8.64	13.7	263	141	4.5	109	24	20	1.49	86	9.1	7	4	0.6	76	66	31	1
1963	60	1	0	115	57	56	18	36.3	7.41	14.8	177	139	3.7	103	21	15	0.76	310	8.7	6.9	4.2	0.6	55	25	42	1
1964	60	1	0	107	79	106	24	36.6	11.47	7.5	64.32	135	5.1	102	21	35	0.82	88	9.3	6.2	3	2.2	154	17	19	0
1965	42	1	0	126	71	76	18	35.6	7.66	11.8	201	133	4	95	31	11	0.93	132	1.23	7.5	3.9	0.6	130	34	42	0
1966	41	1	0	157	109	75	18	37.1	14.22	17.5	285	142	4.2	103	25	20	0.87	89	9.9	7.6	4.4	1.6	67	20	20	0
1967	40	0	0	122	72	72	18	36.8	7.06	13.4	278	142	4.3	106	27	9	0.71	92	9.2	7.5	4.4	0.9	42	17	14	0
1968	60	1	0	129	76	65	16	36	4.77	14.1	215	137	4.1	99	25	12	0.77	108	9.2	6.6	4.4	0.4	57	15	16	0
1969	63	0	0	167	97	91	16	36.6	7.5	13.5	251	141	4.8	103	25	11	0.68	106	9.7	7.2	4.3	0.6	67	25	15	0
1970	51	1	0	127	67	55	14	36.3	6.8	13.3	255	140	4.4	101	28	11	0.98	100	9.2	7.4	4.6	0.5	79	22	27	0
1971	52	1	0	152	84	77	18	36.4	4.43	13.4	247	140	4	101	26	11	0.81	100	9.1	7.4	4.2	0.7	73	24	25	0
1972	42	1	0	133	96	73	16	37	9.72	11.2	239	142	4.7	102	27	21	5.95	123	9.8	7.9	4.2	0.5	66	97	64	0
1973	43	0	0	140	83	81	18	36.1	6.12	15.6	292	137	4.1	105	23	9	0.66	89	1.16	8	4.4	0.6	65	18	19	0
1974	45	1	1	176	111	73	18	36	8.68	15.3	250	138	4.5	102	22	16	0.85	113	9.2	7.9	4.9	0.7	61	34	33	1
1975	52	0	1	142	82	77	18	36.2	8.63	12	275	141	4	105	25	10	0.61	90	8.9	7.3	3.9	1.1	44	32	31	0
1976	54	0	0	129	83	78	16	36.3	8.04	12.2	206	143	3.8	108	28	12	0.65	97	9.1	6.8	3.9	0.9	50	31	29	0
1977	28	1	0	131	92	77	20	36.6	6.04	16.8	183	141	4.1	103	25	10	0.81	99	10.1	7.6	5	1.5	72	16	13	0
1978	54	0	0	187	89	81	18	36.7	7.24	14.7	302	142	4.1	105	24	11	0.61	97	9.6	8	4.4	0.7	77	34	36	0
1979	70	1	0	113	63	80	14	37	5.81	8.3	156	138	4.8	98	22	64	7.44	118	9.3	7.5	4.3	0.3	84	37	39	1
1980	71	1	0	93	56	77	18	36.3	5.16	10.6	227	136	5	103	22	44	6.33	127	10.4	7.2	4	0.4	50	14	19	0
1981	72	1	0	135	80	69	18	36.2	8.01	10.6	182	130	5.5	94	23	46	6.41	90	10.4	7.3	4.4	0.4	47	18	20	0
1982	67	1	0	180	87	104	16	36.1	7.09	13.4	225	140	4.2	104	24	15	0.88	115	9.2	7.2	4.2	0.6	64	22	20	0
1983	56	1	0	120	89	70	18	36.5	9.7	14.9	227	142	4.2	108	24	18	1.06	106	9.6	7.4	4.6	0.4	39	26	32	0
1984	30	1	0	140	98	74	18	36	5.14	14.7	209	140	4.2	104	24	10	0.86	93	9.8	7.7	4.6	0.9	39	18	25	0
1985	55	1	0	122	63	65	20	36.6	5.69	9	134	136	5.1	103	23	59	1.99	100	8.8	6.7	3.6	1.1	68	101	133	0
1986	79	1	0	128	72	71	20	36.1	6.04	10.5	177	139	4.8	110	17	49	2.75	125	8.8	5.9	3.3	0.4	83	15	20	0
1987	79	0	1	135	84	94	28	36.5	11.83	14.8	277	139	3.8	101	24	20	0.91	147	9.4	8	4.5	0.9	83	20	15	0
1988	33	0	0	154	81	63	16	36.5	6.7	13.6	257	139	3.7	100	24	8	0.62	92	9.5	7.5	4.8	1.6	32	17	8	0
1989	32	0	0	162	99	81	18	35.532	7.09	13.4	225	140	4.2	104	24	15	0.88	115	9.2	7.2	4.2	0.6	64	22	20	0
1990	31	0	0	135	67	87	18	36	6.97	11	261	140	4.2	104	24	15	0.88	115	9.2	7.2	4.2	0.6	64	22	20	0
1991	74	1	0	169	77	65	18	36.5	5.98	14.8	177	140	4.4	102	25	19	1.45	107	9.2	7.4	4.4	0.7	71	16	13	0
1992	50	0	0	123	76	77	18	36.6	4.16	13.5	198	144	4.3	104	31	17	0.65	112	9.5	7.5	4.5	0.6	73	19	26	0
1993	67	1	0	179	86	79	28	36.8	6.09	11.2	174	129	5.5	91	26	50	8.2321	178	1.13	7	3.5	0.5	95	11	11	0
1994	61	0	0	180	100	111	16	35.532	5.05	13.3	216	145	4.5	105	27	18	0.65	108	9.8	7.3	4.3	0.6	50	18	17	0
1995	83	0	0	142	67	76	16	36.7	5.73	10.8	270	140	4.4	108	23	17	0.67	113	8.9	6.6	3.9	0.6	59	17	13	0
1996	70	1	1	183	86	65	20	36.4	10.59	11.7	217	134	4.6	101	24	24	0.83	112	9	6.9	3.7	0.8	43	20	11	0
1997	69	1	0	134	76	103	16	36.8	5.53	15	241	141	4.3	102	27	15	1.05	105	9.6	7.9	4.8	0.6	65	56	78	1
1998	70	0	0	153	90	77	18	36.4	6.17	13.4	168	142	4.4	108	23	8	0.52	92	8.6	7.3	3.8	1.2	50	21	13	0
1999	78	1	0	171	78	78	18	36.6	7.97	13.9	266	144	4.5	107	27	22	1	93	8.6	6.5	3.7	0.6	97	19	12	0
[truncated: 1,834 more rows]
